# Supplementary material for: Diaqua­bis­[5-(pyrazin-2-yl-κN 1)-3-(pyridin-4-yl)-1H-1,2,4-triazol-1-ido-κN 1]cobalt(II) methanol disolvate
Source: Acta Crystallogr Sect E Struct Rep Online. 2012 Apr 18;68(Pt 5):m600. doi: 10.1107/S160053681201495X (PMC3344341; doi:10.1107/S160053681201495X)
Supplement: Supplementary file 1 [file e-68-0m600-sup1.cif]

##############################################################################
#                                                                            #
# This CIF contains the data in a paper accepted for publication in          #
# Acta Crystallographica Section E. It conforms to the requirements of       #
# Notes for Authors for Acta Crystallographica Section E, and has been       #
# peer reviewed under the auspices of the IUCr Commission on Journals.       #
#                                                                            #
# Full details of the Crystallographic Information File format               #
# are given in the paper "The Crystallographic Information File (CIF):       #
# a New Standard Archive File for Crystallography" by S. R. Hall, F. H.      #
# Allen and I. D. Brown [Acta Cryst. (1991), A47, 655-685].                  #
#                                                                            #
# The current version of the core CIF dictionary is obtainable from          #
# ftp://ftp.iucr.org/pub/cif_core.dic.                                       #
#                                                                            #
# Software is freely available for graphical display of the structure(s)     #
# in this CIF. For information consult the CIF software page                 #
# http://www.iucr.org/resources/cif/software.                                #
#                                                                            #
# This file may be used for bona fide research purposes within the           #
# scientific community so long as proper attribution is given to the journal # 
# article from which it was obtained.                                        #
#                                                                            #
##############################################################################
data_I
_audit_creation_method     SHELXL-97
_chemical_name_systematic
;
Diaquabis[5-(pyrazin-2-yl-\k<i>N</i>^1^)-3-(pyridin-4-yl)-1<i>H</i>-1,2,4-
triazol-1-ido-\k<i>N</i>^1^]cobalt(II) methanol disolvate
;
_chemical_name_common     ?
_chemical_formula_moiety     'C22 H18 Co N12 O2, 2(C H4 O)'
_chemical_formula_sum     'C24 H26 Co N12 O4'
_chemical_formula_iupac     '[Co (C11 H7 N6)2 (H2 O)2], 2C H4 O'
_chemical_formula_weight     605.50
_chemical_melting_point     ?
_symmetry_cell_setting     monoclinic
_symmetry_space_group_name_H-M     'P 21/n'
_symmetry_space_group_name_hall     '-P 2yn'
loop_
    _symmetry_equiv_pos_as_xyz
    'x, y, z'
    '-x+1/2, y+1/2, -z+1/2'
    '-x, -y, -z'
    'x-1/2, -y-1/2, z-1/2'
_cell_length_a     11.462(9)
_cell_length_b     7.121(5)
_cell_length_c     16.116(12)
_cell_angle_alpha     90.00
_cell_angle_beta     95.418(14)
_cell_angle_gamma     90.00
_cell_volume     1309.6(17)
_cell_formula_units_Z     2
_cell_measurement_reflns_used     1325
_cell_measurement_theta_min     2.54
_cell_measurement_theta_max     22.26
_cell_measurement_temperature     296(2)
_exptl_crystal_description     block
_exptl_crystal_colour     yellow
_exptl_crystal_size_max     0.36
_exptl_crystal_size_mid     0.22
_exptl_crystal_size_min     0.10
_exptl_crystal_density_diffrn     1.536
_exptl_crystal_density_meas     ?
_exptl_crystal_density_method     'not measured'
_exptl_crystal_F_000     626
_exptl_absorpt_coefficient_mu     0.713
_exptl_absorpt_correction_type     multi-scan
_exptl_absorpt_process_details     '(SADABS; Bruker, 2001)'
_exptl_absorpt_correction_T_min     0.7834
_exptl_absorpt_correction_T_max     0.9321
_exptl_special_details     ?
_diffrn_ambient_temperature     296(2)
_diffrn_radiation_type     MoK\a
_diffrn_radiation_wavelength     0.71073
_diffrn_radiation_source     'fine-focus sealed tube'
_diffrn_radiation_monochromator     graphite
_diffrn_measurement_device_type     'Bruker APEX CCD'
_diffrn_measurement_method     '\f and \w scans'
_diffrn_detector_area_resol_mean     ?
_diffrn_reflns_number     6377
_diffrn_reflns_av_R_equivalents     0.0392
_diffrn_reflns_av_sigmaI/netI     0.0469
_diffrn_reflns_theta_min     2.09
_diffrn_reflns_theta_max     25.02
_diffrn_reflns_theta_full     25.02
_diffrn_measured_fraction_theta_max     0.999
_diffrn_measured_fraction_theta_full     0.999
_diffrn_reflns_limit_h_min     -13
_diffrn_reflns_limit_h_max     13
_diffrn_reflns_limit_k_min     -8
_diffrn_reflns_limit_k_max     7
_diffrn_reflns_limit_l_min     -16
_diffrn_reflns_limit_l_max     19
_diffrn_standards_number     ?
_diffrn_standards_interval_count     ?
_diffrn_standards_interval_time     ?
_diffrn_standards_decay_%     ?
_refine_special_details
;
Refinement of <i>F</i>^2^ against ALL reflections. The weighted <i>R</i>-factor
<i>wR</i> and goodness of fit <i>S</i> are based on <i>F</i>^2^, conventional
<i>R</i>-factors <i>R</i> are based on <i>F</i>, with <i>F</i> set to zero for
negative <i>F</i>^2^. The threshold expression of <i>F</i>^2^ >
\s(<i>F</i>^2^) is used only for calculating <i>R</i>-factors(gt) <i>etc</i>.
and is not relevant to the choice of reflections for refinement.
<i>R</i>-factors based on <i>F</i>^2^ are statistically about twice as large
as those based on <i>F</i>, and <i>R</i>- factors based on ALL data will be
even larger.
;
_reflns_number_total     2307
_reflns_number_gt     1685
_reflns_threshold_expression     I>2\s(I)
_refine_ls_structure_factor_coef     Fsqd
_refine_ls_matrix_type     full
_refine_ls_R_factor_all     0.0632
_refine_ls_R_factor_gt     0.0404
_refine_ls_wR_factor_gt     0.0932
_refine_ls_wR_factor_ref     0.1036
_refine_ls_goodness_of_fit_ref     1.030
_refine_ls_restrained_S_all     1.030
_refine_ls_number_reflns     2307
_refine_ls_number_parameters     189
_refine_ls_number_restraints     0
_refine_ls_hydrogen_treatment     constr
_refine_ls_weighting_scheme     calc
_refine_ls_weighting_details
         'calc w=1/[\s^2^(Fo^2^)+(0.0486P)^2^+0.3583P] where P=(Fo^2^+2Fc^2^)/3'
_atom_sites_solution_hydrogens     geom
_atom_sites_solution_primary     direct
_atom_sites_solution_secondary     difmap
_refine_ls_shift/su_max     0.000
_refine_ls_shift/su_mean     0.000
_refine_diff_density_max     0.223
_refine_diff_density_min     -0.308
_refine_ls_extinction_method     none
_refine_ls_extinction_coef     ?
loop_
    _atom_type_symbol
    _atom_type_description
    _atom_type_scat_dispersion_real
    _atom_type_scat_dispersion_imag
    _atom_type_scat_source
    'C' 'C' 0.0033 0.0016
                         'International Tables Vol C Tables 4.2.6.8 and 6.1.1.4'
    'H' 'H' 0.0000 0.0000
                         'International Tables Vol C Tables 4.2.6.8 and 6.1.1.4'
    'N' 'N' 0.0061 0.0033
                         'International Tables Vol C Tables 4.2.6.8 and 6.1.1.4'
    'O' 'O' 0.0106 0.0060
                         'International Tables Vol C Tables 4.2.6.8 and 6.1.1.4'
    'Co' 'Co' 0.3494 0.9721
                         'International Tables Vol C Tables 4.2.6.8 and 6.1.1.4'
_computing_data_collection     'SMART (Bruker, 2007)'
_computing_cell_refinement     'SAINT (Bruker, 2007)'
_computing_data_reduction     'SAINT (Bruker, 2007)'
_computing_structure_solution     'SHELXS97 (Sheldrick, 2008)'
_computing_structure_refinement     'SHELXL97 (Sheldrick, 2008)'
_computing_molecular_graphics     'DIAMOND (Brandenburg, 1999)'
_computing_publication_material     'SHELXTL (Sheldrick, 2008)'
loop_
    _atom_site_type_symbol
    _atom_site_label
    _atom_site_fract_x
    _atom_site_fract_y
    _atom_site_fract_z
    _atom_site_U_iso_or_equiv
    _atom_site_adp_type
    _atom_site_calc_flag
    _atom_site_refinement_flags
    _atom_site_occupancy
    _atom_site_symmetry_multiplicity
    _atom_site_disorder_assembly
    _atom_site_disorder_group
    Co Co1 0.0000 0.0000 0.0000 0.03537(19) Uani d S 1 2 . .
    O O1 -0.09917(17) 0.1407(3) 0.08265(12) 0.0466(5) Uani d . 1 1 . .
    H H1A -0.1489 0.0789 0.1075 0.070 Uiso d R 1 1 . .
    H H1B -0.1214 0.2496 0.0663 0.070 Uiso d R 1 1 . .
    O O2 0.7363(2) -0.0266(4) 0.16227(19) 0.0799(8) Uani d . 1 1 . .
    H H2 0.6906 -0.1150 0.1557 0.120 Uiso calc R 1 1 . .
    N N1 -0.06613(19) 0.1782(3) -0.09975(14) 0.0354(6) Uani d . 1 1 . .
    N N2 -0.1322(2) 0.4390(4) -0.22262(17) 0.0549(8) Uani d . 1 1 . .
    N N3 0.1212(2) 0.2174(3) 0.00719(14) 0.0375(6) Uani d . 1 1 . .
    N N4 0.2220(2) 0.2651(3) 0.05380(15) 0.0414(6) Uani d . 1 1 . .
    N N5 0.1735(2) 0.4979(3) -0.03782(14) 0.0364(5) Uani d . 1 1 . .
    N N6 0.5474(3) 0.7349(5) 0.1316(2) 0.0752(10) Uani d . 1 1 . .
    C C1 -0.1573(3) 0.1507(4) -0.15428(18) 0.0438(8) Uani d . 1 1 . .
    H H1 -0.2012 0.0415 -0.1512 0.053 Uiso calc R 1 1 . .
    C C2 -0.1893(3) 0.2791(4) -0.2156(2) 0.0527(9) Uani d . 1 1 . .
    H H2A -0.2535 0.2530 -0.2536 0.063 Uiso calc R 1 1 . .
    C C3 -0.0408(3) 0.4681(4) -0.16709(19) 0.0454(8) Uani d . 1 1 . .
    H H3 0.0009 0.5797 -0.1693 0.055 Uiso calc R 1 1 . .
    C C4 -0.0058(2) 0.3391(4) -0.10655(17) 0.0353(7) Uani d . 1 1 . .
    C C5 0.0967(2) 0.3570(4) -0.04610(17) 0.0333(7) Uani d . 1 1 . .
    C C6 0.2498(2) 0.4331(4) 0.02493(18) 0.0371(7) Uani d . 1 1 . .
    C C7 0.3528(3) 0.5369(4) 0.06056(19) 0.0422(8) Uani d . 1 1 . .
    C C8 0.4329(3) 0.4564(5) 0.1186(2) 0.0639(10) Uani d . 1 1 . .
    H H8 0.4235 0.3328 0.1354 0.077 Uiso calc R 1 1 . .
    C C9 0.5269(3) 0.5597(6) 0.1513(3) 0.0807(13) Uani d . 1 1 . .
    H H9 0.5801 0.5018 0.1903 0.097 Uiso calc R 1 1 . .
    C C10 0.4694(4) 0.8116(6) 0.0775(3) 0.0824(13) Uani d . 1 1 . .
    H H10 0.4802 0.9367 0.0636 0.099 Uiso calc R 1 1 . .
    C C11 0.3724(3) 0.7207(5) 0.0397(2) 0.0663(11) Uani d . 1 1 . .
    H H11 0.3211 0.7826 0.0008 0.080 Uiso calc R 1 1 . .
    C C12 0.6909(4) 0.1064(7) 0.2107(3) 0.1041(16) Uani d . 1 1 . .
    H H12A 0.6849 0.0563 0.2654 0.156 Uiso calc R 1 1 . .
    H H12B 0.6145 0.1422 0.1863 0.156 Uiso calc R 1 1 . .
    H H12C 0.7413 0.2143 0.2145 0.156 Uiso calc R 1 1 . .
loop_
    _atom_site_aniso_label
    _atom_site_aniso_U_11
    _atom_site_aniso_U_22
    _atom_site_aniso_U_33
    _atom_site_aniso_U_12
    _atom_site_aniso_U_13
    _atom_site_aniso_U_23
    Co1 0.0389(3) 0.0217(3) 0.0427(3) -0.0062(2) -0.0105(2) 0.0049(2)
    O1 0.0551(13) 0.0266(11) 0.0577(14) -0.0033(9) 0.0037(11) 0.0067(9)
    O2 0.0714(18) 0.0657(18) 0.104(2) -0.0281(14) 0.0175(17) -0.0126(16)
    N1 0.0378(13) 0.0258(12) 0.0405(14) -0.0034(11) -0.0076(11) 0.0018(10)
    N2 0.0617(18) 0.0399(15) 0.0577(18) -0.0012(13) -0.0231(15) 0.0110(13)
    N3 0.0373(13) 0.0268(12) 0.0457(14) -0.0045(10) -0.0106(11) 0.0061(11)
    N4 0.0371(13) 0.0325(13) 0.0516(15) -0.0061(11) -0.0122(12) 0.0037(12)
    N5 0.0380(13) 0.0237(12) 0.0460(14) -0.0063(11) -0.0038(11) 0.0025(11)
    N6 0.060(2) 0.064(2) 0.096(2) -0.0251(17) -0.0236(18) 0.0072(19)
    C1 0.0445(17) 0.0324(16) 0.0510(19) -0.0083(14) -0.0149(15) 0.0006(14)
    C2 0.054(2) 0.0427(19) 0.057(2) -0.0076(16) -0.0208(17) 0.0035(16)
    C3 0.0520(19) 0.0308(17) 0.0499(19) -0.0047(14) -0.0138(16) 0.0088(14)
    C4 0.0387(16) 0.0270(14) 0.0385(17) 0.0004(12) -0.0058(13) 0.0007(13)
    C5 0.0351(15) 0.0249(14) 0.0383(17) -0.0041(12) -0.0053(13) 0.0008(12)
    C6 0.0376(16) 0.0281(14) 0.0437(18) -0.0043(12) -0.0052(14) 0.0010(13)
    C7 0.0377(17) 0.0366(18) 0.0510(19) -0.0062(13) -0.0030(14) -0.0005(14)
    C8 0.050(2) 0.049(2) 0.087(3) -0.0112(16) -0.021(2) 0.0122(19)
    C9 0.056(2) 0.064(3) 0.113(3) -0.0139(19) -0.038(2) 0.009(2)
    C10 0.086(3) 0.060(3) 0.095(3) -0.040(2) -0.022(3) 0.020(2)
    C11 0.065(2) 0.052(2) 0.076(2) -0.0246(18) -0.024(2) 0.0138(19)
    C12 0.085(3) 0.096(4) 0.134(4) -0.010(3) 0.023(3) -0.029(3)
_geom_special_details
;
All e.s.d.'s (except the e.s.d. in the dihedral angle between two l.s. planes)
are estimated using the full covariance matrix. The cell e.s.d.'s are taken
into account individually in the estimation of e.s.d.'s in distances, angles
and torsion angles; correlations between e.s.d.'s in cell parameters are only
used when they are defined by crystal symmetry. An approximate (isotropic)
treatment of cell e.s.d.'s is used for estimating e.s.d.'s involving l.s.
planes.
;
loop_
    _geom_bond_atom_site_label_1
    _geom_bond_atom_site_label_2
    _geom_bond_site_symmetry_2
    _geom_bond_distance
    _geom_bond_publ_flag
    Co1 N3 3 2.076(2) ?
    Co1 N3 . 2.076(2) ?
    Co1 O1 3 2.087(2) ?
    Co1 O1 . 2.087(2) ?
    Co1 N1 3 2.130(2) ?
    Co1 N1 . 2.130(2) ?
    O1 H1A . 0.8502 ?
    O1 H1B . 0.8501 ?
    O2 C12 . 1.361(5) ?
    O2 H2 . 0.8200 ?
    N1 C1 . 1.315(3) ?
    N1 C4 . 1.348(3) ?
    N2 C2 . 1.324(4) ?
    N2 C3 . 1.328(4) ?
    N3 C5 . 1.326(3) ?
    N3 N4 . 1.361(3) ?
    N4 C6 . 1.333(4) ?
    N5 C5 . 1.332(3) ?
    N5 C6 . 1.354(3) ?
    N6 C10 . 1.307(5) ?
    N6 C9 . 1.314(5) ?
    C1 C2 . 1.370(4) ?
    C1 H1 . 0.9300 ?
    C2 H2A . 0.9300 ?
    C3 C4 . 1.372(4) ?
    C3 H3 . 0.9300 ?
    C4 C5 . 1.460(4) ?
    C6 C7 . 1.464(4) ?
    C7 C8 . 1.373(4) ?
    C7 C11 . 1.375(4) ?
    C8 C9 . 1.369(5) ?
    C8 H8 . 0.9300 ?
    C9 H9 . 0.9300 ?
    C10 C11 . 1.378(5) ?
    C10 H10 . 0.9300 ?
    C11 H11 . 0.9300 ?
    C12 H12A . 0.9600 ?
    C12 H12B . 0.9600 ?
    C12 H12C . 0.9600 ?
loop_
    _geom_angle_atom_site_label_1
    _geom_angle_atom_site_label_2
    _geom_angle_atom_site_label_3
    _geom_angle_site_symmetry_1
    _geom_angle_site_symmetry_3
    _geom_angle
    _geom_angle_publ_flag
    N3 Co1 N3 3 . 180.00(12) ?
    N3 Co1 O1 3 3 90.47(10) ?
    N3 Co1 O1 . 3 89.53(10) ?
    N3 Co1 O1 3 . 89.53(10) ?
    N3 Co1 O1 . . 90.47(10) ?
    O1 Co1 O1 3 . 180.00(14) ?
    N3 Co1 N1 3 3 77.67(9) ?
    N3 Co1 N1 . 3 102.33(9) ?
    O1 Co1 N1 3 3 91.11(10) ?
    O1 Co1 N1 . 3 88.89(10) ?
    N3 Co1 N1 3 . 102.33(9) ?
    N3 Co1 N1 . . 77.67(9) ?
    O1 Co1 N1 3 . 88.89(10) ?
    O1 Co1 N1 . . 91.11(10) ?
    N1 Co1 N1 3 . 180.00(17) ?
    Co1 O1 H1A . . 118.9 ?
    Co1 O1 H1B . . 113.9 ?
    H1A O1 H1B . . 115.1 ?
    C12 O2 H2 . . 109.5 ?
    C1 N1 C4 . . 117.0(2) ?
    C1 N1 Co1 . . 128.27(19) ?
    C4 N1 Co1 . . 114.77(18) ?
    C2 N2 C3 . . 116.2(3) ?
    C5 N3 N4 . . 106.7(2) ?
    C5 N3 Co1 . . 115.07(17) ?
    N4 N3 Co1 . . 138.23(18) ?
    C6 N4 N3 . . 104.4(2) ?
    C5 N5 C6 . . 101.1(2) ?
    C10 N6 C9 . . 115.5(3) ?
    N1 C1 C2 . . 121.6(3) ?
    N1 C1 H1 . . 119.2 ?
    C2 C1 H1 . . 119.2 ?
    N2 C2 C1 . . 122.3(3) ?
    N2 C2 H2A . . 118.8 ?
    C1 C2 H2A . . 118.8 ?
    N2 C3 C4 . . 122.3(3) ?
    N2 C3 H3 . . 118.9 ?
    C4 C3 H3 . . 118.9 ?
    N1 C4 C3 . . 120.6(3) ?
    N1 C4 C5 . . 114.0(2) ?
    C3 C4 C5 . . 125.3(3) ?
    N3 C5 N5 . . 113.7(2) ?
    N3 C5 C4 . . 118.3(2) ?
    N5 C5 C4 . . 128.0(2) ?
    N4 C6 N5 . . 114.1(2) ?
    N4 C6 C7 . . 121.8(3) ?
    N5 C6 C7 . . 124.2(2) ?
    C8 C7 C11 . . 116.7(3) ?
    C8 C7 C6 . . 121.3(3) ?
    C11 C7 C6 . . 122.0(3) ?
    C9 C8 C7 . . 119.3(3) ?
    C9 C8 H8 . . 120.4 ?
    C7 C8 H8 . . 120.4 ?
    N6 C9 C8 . . 124.7(4) ?
    N6 C9 H9 . . 117.6 ?
    C8 C9 H9 . . 117.6 ?
    N6 C10 C11 . . 124.8(4) ?
    N6 C10 H10 . . 117.6 ?
    C11 C10 H10 . . 117.6 ?
    C7 C11 C10 . . 118.9(3) ?
    C7 C11 H11 . . 120.6 ?
    C10 C11 H11 . . 120.6 ?
    O2 C12 H12A . . 109.5 ?
    O2 C12 H12B . . 109.5 ?
    H12A C12 H12B . . 109.5 ?
    O2 C12 H12C . . 109.5 ?
    H12A C12 H12C . . 109.5 ?
    H12B C12 H12C . . 109.5 ?
loop_
    _geom_torsion_atom_site_label_1
    _geom_torsion_atom_site_label_2
    _geom_torsion_atom_site_label_3
    _geom_torsion_atom_site_label_4
    _geom_torsion_site_symmetry_1
    _geom_torsion_site_symmetry_2
    _geom_torsion_site_symmetry_3
    _geom_torsion_site_symmetry_4
    _geom_torsion
    _geom_torsion_publ_flag
    N3 Co1 N1 C1 3 . . . -3.1(3) ?
    N3 Co1 N1 C1 . . . . 176.9(3) ?
    O1 Co1 N1 C1 3 . . . 87.1(3) ?
    O1 Co1 N1 C1 . . . . -92.9(3) ?
    N3 Co1 N1 C4 3 . . . 176.62(19) ?
    N3 Co1 N1 C4 . . . . -3.38(19) ?
    O1 Co1 N1 C4 3 . . . -93.1(2) ?
    O1 Co1 N1 C4 . . . . 86.9(2) ?
    O1 Co1 N3 C5 3 . . . 92.8(2) ?
    O1 Co1 N3 C5 . . . . -87.2(2) ?
    N1 Co1 N3 C5 3 . . . -176.2(2) ?
    N1 Co1 N3 C5 . . . . 3.8(2) ?
    O1 Co1 N3 N4 3 . . . -89.4(3) ?
    O1 Co1 N3 N4 . . . . 90.6(3) ?
    N1 Co1 N3 N4 3 . . . 1.7(3) ?
    N1 Co1 N3 N4 . . . . -178.3(3) ?
    C5 N3 N4 C6 . . . . 0.7(3) ?
    Co1 N3 N4 C6 . . . . -177.3(2) ?
    C4 N1 C1 C2 . . . . 0.4(4) ?
    Co1 N1 C1 C2 . . . . -179.9(2) ?
    C3 N2 C2 C1 . . . . 0.6(5) ?
    N1 C1 C2 N2 . . . . -1.3(5) ?
    C2 N2 C3 C4 . . . . 1.1(5) ?
    C1 N1 C4 C3 . . . . 1.2(4) ?
    Co1 N1 C4 C3 . . . . -178.6(2) ?
    C1 N1 C4 C5 . . . . -177.8(3) ?
    Co1 N1 C4 C5 . . . . 2.4(3) ?
    N2 C3 C4 N1 . . . . -2.0(5) ?
    N2 C3 C4 C5 . . . . 176.9(3) ?
    N4 N3 C5 N5 . . . . -1.0(3) ?
    Co1 N3 C5 N5 . . . . 177.47(18) ?
    N4 N3 C5 C4 . . . . 177.7(2) ?
    Co1 N3 C5 C4 . . . . -3.9(3) ?
    C6 N5 C5 N3 . . . . 0.8(3) ?
    C6 N5 C5 C4 . . . . -177.7(3) ?
    N1 C4 C5 N3 . . . . 0.9(4) ?
    C3 C4 C5 N3 . . . . -178.0(3) ?
    N1 C4 C5 N5 . . . . 179.4(3) ?
    C3 C4 C5 N5 . . . . 0.4(5) ?
    N3 N4 C6 N5 . . . . -0.2(3) ?
    N3 N4 C6 C7 . . . . 178.5(3) ?
    C5 N5 C6 N4 . . . . -0.4(3) ?
    C5 N5 C6 C7 . . . . -179.0(3) ?
    N4 C6 C7 C8 . . . . 7.8(5) ?
    N5 C6 C7 C8 . . . . -173.7(3) ?
    N4 C6 C7 C11 . . . . -170.2(3) ?
    N5 C6 C7 C11 . . . . 8.3(5) ?
    C11 C7 C8 C9 . . . . -0.8(6) ?
    C6 C7 C8 C9 . . . . -178.9(4) ?
    C10 N6 C9 C8 . . . . 1.1(7) ?
    C7 C8 C9 N6 . . . . 0.2(7) ?
    C9 N6 C10 C11 . . . . -1.9(7) ?
    C8 C7 C11 C10 . . . . 0.0(6) ?
    C6 C7 C11 C10 . . . . 178.1(3) ?
    N6 C10 C11 C7 . . . . 1.5(7) ?
loop_
    _geom_hbond_atom_site_label_D
    _geom_hbond_atom_site_label_H
    _geom_hbond_atom_site_label_A
    _geom_hbond_site_symmetry_A
    _geom_hbond_distance_DH
    _geom_hbond_distance_HA
    _geom_hbond_distance_DA
    _geom_hbond_angle_DHA
    O2 H2 N6 1_545 0.82 1.97 2.760(4) 163
    O1 H1B N5 3_565 0.85 1.94 2.785(3) 176
    O1 H1A O2 1_455 0.85 1.81 2.660(3) 173
data_global
_journal_date_recd_electronic     2012-03-27
_journal_date_accepted     2012-04-05
_journal_name_full     'Acta Crystallographica, Section E'
_journal_year     2012
_journal_volume     68
_journal_issue      5
_journal_page_first     m600
_journal_page_last     m600
_journal_paper_category     QM
_journal_paper_doi     10.1107/S160053681201495X
_journal_coeditor_code     HY2533
_publ_contact_author_name     'Jing Chen'
_publ_contact_author_address
;
College of Chemistry
Tianjin Key Laboratory of Structure and Performance for Functional Molecules
Tianjin Normal University
Tianjin 300387
People's Republic of China
;
_publ_contact_author_email     'hxxychj@mail.tjnu.edu.cn'
_publ_contact_author_fax     '86-22-23766556'
_publ_contact_author_phone     '86-22-23766556'
_publ_section_title
;\
Diaquabis[5-(pyrazin-2-yl-\k<i>N</i>^1^)-3-(pyridin-4-yl)-1<i>H</i>-1,2,4-\
triazol-1-ido-\k<i>N</i>^1^]cobalt(II) methanol disolvate
;
loop_
    _publ_author_name
    _publ_author_footnote
    _publ_author_address
    'Bi, Yan' .
;
College of Chemistry
Tianjin Key Laboratory of Structure and Performance for Functional Molecules
Tianjin Normal University
Tianjin 300387
People's Republic of China
;
    'Wu, Na' .
;
College of Chemistry
Tianjin Key Laboratory of Structure and Performance for Functional Molecules
Tianjin Normal University
Tianjin 300387
People's Republic of China
;
    'Chen, Jing' .
;
College of Chemistry
Tianjin Key Laboratory of Structure and Performance for Functional Molecules
Tianjin Normal University
Tianjin 300387
People's Republic of China
;
