# Supplementary material for: Diaqua­bis­[5-(pyrazin-2-yl-κN 1)-3-(pyridin-4-yl)-1H-1,2,4-triazol-1-ido-κN 1]cobalt(II) methanol disolvate
Source: Acta Crystallogr Sect E Struct Rep Online. 2012 Apr 18;68(Pt 5):m600. doi: 10.1107/S160053681201495X (PMC3344341; doi:10.1107/S160053681201495X)
Supplement: Supplementary file 2 [file e-68-0m600-Isup2.hkl]

# 
# h,k,l, Fc-squared, Fo-squared, sigma(Fo-squared) and status flag 
# 
data_I
_shelx_title ' 110107A in P2(1)/n' 
_shelx_refln_list_code          4 
_shelx_F_calc_maximum      180.50 
_exptl_crystal_F_000       626.00 
_reflns_d_resolution_high  0.8403 
 
loop_ 
 _symmetry_equiv_pos_as_xyz 
 'x, y, z' 
 '-x+1/2, y+1/2, -z+1/2' 
 '-x, -y, -z' 
 'x-1/2, -y-1/2, z-1/2' 
 
_cell_length_a    11.4623 
_cell_length_b     7.1210 
_cell_length_c    16.1163 
_cell_angle_alpha  90.000 
_cell_angle_beta   95.418 
_cell_angle_gamma  90.000 
 
_shelx_F_squared_multiplier     1.000 
 
loop_ 
 _refln_index_h 
 _refln_index_k 
 _refln_index_l 
 _refln_F_squared_calc 
 _refln_F_squared_meas 
 _refln_F_squared_sigma 
 _refln_observed_status 
   2   0   0     3119.35     2951.32     74.93 o 
   4   0   0      949.61      818.44     16.11 o 
   6   0   0      515.63      551.48     14.71 o 
   8   0   0      994.23      968.27     25.37 o 
  10   0   0       50.91       34.86      8.20 o 
  12   0   0      145.17      169.18     24.07 o 
   1   1   0     2619.09     2817.47     50.58 o 
   2   1   0      190.18      214.59      5.22 o 
   3   1   0     3779.08     3502.50     39.85 o 
   4   1   0     1258.13     1289.29     16.19 o 
   5   1   0       64.98       83.84      4.28 o 
   6   1   0      447.66      472.65      9.61 o 
   7   1   0      656.46      672.85     12.59 o 
   8   1   0      199.31      221.59     10.11 o 
   9   1   0      134.79      125.57      7.43 o 
  10   1   0      228.24      260.36     11.19 o 
  11   1   0       80.46      117.35     10.50 o 
  12   1   0        0.42       -0.27      8.85 o 
  13   1   0      143.15      129.10     23.56 o 
   0   2   0     1513.00     1374.42     40.34 o 
   1   2   0     2295.74     2281.19     40.62 o 
   2   2   0      309.55      311.34     14.13 o 
   3   2   0     1412.74     1415.59     29.98 o 
   4   2   0     2434.59     2356.05     44.53 o 
   5   2   0      929.38     1071.09     18.68 o 
   6   2   0     1186.57     1193.72     21.29 o 
   7   2   0        3.29        8.07      4.52 o 
   8   2   0      386.94      378.53     15.18 o 
   9   2   0      148.03      154.74     11.67 o 
  10   2   0        1.70        9.43      7.99 o 
  11   2   0       27.88       18.33      9.09 o 
  12   2   0      286.98      231.08     20.62 o 
  13   2   0       28.77       29.86     15.04 o 
   1   3   0      426.65      416.12     11.29 o 
   2   3   0      932.76     1072.42     20.87 o 
   3   3   0     4442.76     4530.69     68.27 o 
   4   3   0       94.33      103.82      5.93 o 
   5   3   0     2403.95     2447.81     35.96 o 
   6   3   0      114.46      117.85     18.13 o 
   7   3   0      726.06      750.62     24.20 o 
   8   3   0        1.67        2.06      6.07 o 
   9   3   0      566.36      628.69     21.40 o 
  10   3   0      312.81      313.49     16.98 o 
  11   3   0      260.72      243.09     22.02 o 
  12   3   0        3.06        6.73     18.79 o 
   0   4   0     4462.26     4750.36     90.52 o 
   1   4   0      139.86      126.48     13.22 o 
   2   4   0       64.55       58.21      5.58 o 
   3   4   0      346.26      400.95     14.35 o 
   4   4   0     1537.69     1492.75     37.59 o 
   5   4   0        0.01       -1.14      4.52 o 
   6   4   0      805.66      853.79     23.28 o 
   7   4   0        0.75       -1.30      6.22 o 
   8   4   0      196.18      232.13     14.62 o 
   9   4   0        0.44       -2.08      8.56 o 
  10   4   0        4.61        6.47     10.81 o 
  11   4   0       56.25       57.66     15.01 o 
   1   5   0      862.59      949.29     22.88 o 
   2   5   0       28.60       39.77      6.28 o 
   3   5   0      455.70      442.87     19.17 o 
   4   5   0      281.96      307.69     16.88 o 
   5   5   0       37.68       16.25      7.44 o 
   6   5   0      202.63      226.45     13.70 o 
   7   5   0      321.63      346.13     17.08 o 
   8   5   0       38.95       22.44      9.67 o 
   9   5   0      134.70      110.31     15.98 o 
  10   5   0        0.24        1.14     10.89 o 
   0   6   0     1015.12     1111.89     34.32 o 
   1   6   0      352.44      347.29     13.16 o 
   2   6   0     1125.67     1238.74     37.07 o 
   3   6   0      152.10      166.13     14.52 o 
   4   6   0      109.58      104.40     12.67 o 
   5   6   0      420.80      427.94     18.70 o 
   6   6   0      341.90      322.43     17.14 o 
   7   6   0      113.05      125.88     16.82 o 
   8   6   0       18.11       19.69     11.62 o 
   9   6   0        5.89       -3.21     10.82 o 
   1   7   0       95.45       99.72     11.34 o 
   2   7   0       59.63       52.86     10.43 o 
   3   7   0      144.11      149.32     15.45 o 
   4   7   0       42.66       33.97     16.33 o 
   5   7   0      228.64      236.77     16.13 o 
   6   7   0       62.02       70.66     18.94 o 
   7   7   0       99.06      108.72     19.28 o 
   0   8   0      165.51      193.51     27.89 o 
   1   8   0       30.85       35.03     12.39 o 
   2   8   0       56.04       71.95     15.01 o 
   3   8   0      150.30      162.97     15.45 o 
   4   8   0       36.83       22.12     13.09 o 
 -11   0   1      360.86      402.94     18.53 o 
  -9   0   1     1363.96     1417.42     31.07 o 
  -7   0   1      897.50      878.97     20.57 o 
  -5   0   1        9.39       10.92      3.98 o 
  -3   0   1      950.75      805.26     14.98 o 
  -1   0   1    11397.43    11715.83    283.09 o 
   1   0   1     5006.79     4931.44    121.20 o 
   3   0   1     1163.90     1199.72     20.16 o 
   5   0   1     1590.16     1609.94     38.76 o 
   7   0   1       77.53       69.89      7.12 o 
   9   0   1      784.61      758.36     21.55 o 
  11   0   1      887.36      933.71     46.78 o 
  13   0   1      251.45      277.18     31.68 o 
 -12   1   1        0.71       -1.95      9.46 o 
 -11   1   1       91.23       81.81      9.53 o 
 -10   1   1      124.73      161.76      9.52 o 
  -9   1   1       17.62       12.52      5.04 o 
  -8   1   1      167.72      160.26      7.31 o 
  -7   1   1      182.88      216.54      7.42 o 
  -6   1   1      525.73      498.29     10.01 o 
  -5   1   1      855.57      816.44     12.47 o 
  -4   1   1       12.58       28.88      3.34 o 
  -3   1   1     4275.91     3980.74     50.08 o 
  -2   1   1     2134.43     1981.88     30.64 o 
  -1   1   1      267.69      267.16      6.31 o 
   0   1   1      192.75      177.93      7.15 o 
   1   1   1       50.70       34.47      7.08 o 
   2   1   1     1190.21     1371.82     27.48 o 
   3   1   1        0.05       -3.04      3.60 o 
   4   1   1     4573.70     4328.68     44.60 o 
   5   1   1       72.64      104.73      4.50 o 
   6   1   1      132.30      144.69      6.96 o 
   7   1   1      255.82      273.99      8.09 o 
   8   1   1      961.93      975.04     16.54 o 
   9   1   1       51.87       48.29      6.45 o 
  10   1   1      975.06      983.47     23.14 o 
  11   1   1        9.77       14.93      8.26 o 
  12   1   1      114.95      167.99     17.36 o 
  13   1   1        7.32       30.58     17.31 o 
 -13   2   1        1.61      -14.31     14.69 o 
 -12   2   1        5.36      -12.26     11.64 o 
 -11   2   1      218.83      203.17     18.71 o 
 -10   2   1       28.41       44.79      9.23 o 
  -9   2   1       57.08       81.48     18.80 o 
  -8   2   1       55.27       63.22      8.53 o 
  -7   2   1     1100.76     1075.98     20.95 o 
  -6   2   1       34.08       41.08      9.75 o 
  -5   2   1     1546.75     1601.93     25.34 o 
  -4   2   1       84.78       59.50      4.35 o 
  -3   2   1     8847.63     8686.99    105.55 o 
  -2   2   1     1955.95     2163.76     34.14 o 
  -1   2   1        7.88        7.66      2.73 o 
   0   2   1     1373.02     1363.17     23.30 o 
   1   2   1     3465.22     3371.53     50.32 o 
   2   2   1      629.41      692.75     24.58 o 
   3   2   1       90.34       89.86      7.51 o 
   4   2   1      162.70      188.30      6.20 o 
   5   2   1     2159.03     2218.45     32.37 o 
   6   2   1      619.08      625.74     12.66 o 
   7   2   1     1297.77     1260.61     24.43 o 
   8   2   1      361.97      357.91     13.20 o 
   9   2   1        3.70       11.44      5.81 o 
  10   2   1      252.90      252.36     13.01 o 
  11   2   1      320.50      280.09     31.13 o 
  12   2   1        7.52        6.04      9.54 o 
  13   2   1       36.83       26.82     22.02 o 
 -12   3   1       85.59       89.66     25.32 o 
 -11   3   1      148.32      124.76     17.30 o 
 -10   3   1      678.57      712.66     30.64 o 
  -9   3   1        4.39       -2.75      7.40 o 
  -8   3   1      405.99      393.63     30.28 o 
  -7   3   1       15.83       27.24      9.95 o 
  -6   3   1      586.78      633.57     18.37 o 
  -5   3   1       53.05       57.90      4.91 o 
  -4   3   1     2295.29     2276.50     33.47 o 
  -3   3   1      316.89      298.27      9.71 o 
  -2   3   1      502.23      514.35     20.09 o 
  -1   3   1      145.85      141.82      7.48 o 
   0   3   1      224.87      295.34      9.57 o 
   1   3   1      810.90      882.19     18.17 o 
   2   3   1     1201.39     1329.17     28.04 o 
   3   3   1       25.04       49.13      6.70 o 
   4   3   1     4279.64     4421.43     85.56 o 
   5   3   1      204.78      230.01     11.22 o 
   6   3   1      217.74      242.36     12.16 o 
   7   3   1        8.93       18.79     14.03 o 
   8   3   1     1475.44     1468.43     33.69 o 
   9   3   1        0.08       -6.93     10.04 o 
  10   3   1      615.28      624.47     24.19 o 
  11   3   1        0.24      -11.03      9.33 o 
  12   3   1       50.09       52.99     15.45 o 
 -12   4   1        2.62       -2.22     13.41 o 
 -11   4   1      120.94      142.23     27.18 o 
 -10   4   1        0.03       -4.14      9.79 o 
  -9   4   1       24.16       13.22      9.83 o 
  -8   4   1       47.83       51.87      9.49 o 
  -7   4   1      158.74      163.94     11.76 o 
  -6   4   1       41.53       64.37     13.34 o 
  -5   4   1     1450.37     1461.88     31.23 o 
  -4   4   1      497.79      573.18     13.64 o 
  -3   4   1      542.75      504.22     14.05 o 
  -2   4   1        3.36        0.69      3.49 o 
  -1   4   1      299.27      257.29     10.80 o 
   0   4   1      147.80      176.99      9.01 o 
   1   4   1        7.98        2.37      4.20 o 
   2   4   1      409.74      435.66     12.67 o 
   3   4   1      160.12      169.62      7.97 o 
   4   4   1        7.63        3.70      6.15 o 
   5   4   1     2114.95     2056.77     49.32 o 
   6   4   1      188.19      162.19     11.77 o 
   7   4   1      345.49      327.16     21.04 o 
   8   4   1       94.75      119.96     11.92 o 
   9   4   1      329.02      356.05     20.60 o 
  10   4   1      119.98      117.82     16.59 o 
  11   4   1       14.54       18.53     13.54 o 
 -11   5   1        5.92      -12.26     12.60 o 
 -10   5   1       72.58       77.66     22.33 o 
  -9   5   1        0.20       -1.42      8.53 o 
  -8   5   1      304.04      343.46     22.80 o 
  -7   5   1       87.01       94.01     13.34 o 
  -6   5   1        6.30        9.18      6.21 o 
  -5   5   1      125.01      119.16      9.99 o 
  -4   5   1      906.00      891.90     28.34 o 
  -3   5   1       50.31       82.64      9.87 o 
  -2   5   1     1161.74     1108.64     28.35 o 
  -1   5   1      216.89      202.72     11.10 o 
   0   5   1      516.23      509.12     14.10 o 
   1   5   1      469.41      507.50     15.76 o 
   2   5   1      825.17      788.47     20.08 o 
   3   5   1       13.37       18.33      7.49 o 
   4   5   1      714.54      711.50     25.90 o 
   5   5   1      834.42      811.32     39.06 o 
   6   5   1      280.84      252.17     14.34 o 
   7   5   1        0.02      -11.87     10.58 o 
   8   5   1      498.79      506.60     23.85 o 
   9   5   1        1.12       12.88     10.66 o 
  10   5   1       78.46       67.49     15.78 o 
  -9   6   1       39.31       26.93     23.91 o 
  -8   6   1        2.78        3.02     10.98 o 
  -7   6   1      646.67      648.33     30.16 o 
  -6   6   1      198.66      172.51     17.16 o 
  -5   6   1      491.28      461.48     19.06 o 
  -4   6   1      301.82      315.62     51.60 o 
  -3   6   1      706.78      769.59     28.11 o 
  -2   6   1       77.90       89.43     12.58 o 
  -1   6   1     1099.89     1116.74     24.32 o 
   0   6   1       12.23       12.37      6.07 o 
   1   6   1     1859.50     1908.83     49.51 o 
   2   6   1      155.13      184.22     15.34 o 
   3   6   1      195.92      212.62     16.25 o 
   4   6   1       51.76       56.45     11.08 o 
   5   6   1      116.30      121.29     14.45 o 
   6   6   1       38.95       63.64     13.11 o 
   7   6   1       91.43       95.40     12.39 o 
   8   6   1       13.98       12.15     10.97 o 
   9   6   1        6.79       23.13     12.83 o 
  -7   7   1       51.50       37.97     13.70 o 
  -6   7   1       43.18       70.01     15.04 o 
  -5   7   1       27.78       20.90     10.98 o 
  -4   7   1      143.47      150.45     31.21 o 
  -3   7   1        4.25        7.54      7.52 o 
  -2   7   1      294.45      336.88     18.47 o 
  -1   7   1       14.88       15.40      9.59 o 
   0   7   1      394.23      455.13     38.11 o 
   1   7   1      208.84      206.23     14.68 o 
   2   7   1        8.16        8.26     11.20 o 
   3   7   1      121.59      126.26     17.33 o 
   4   7   1      698.72      708.55     30.12 o 
   5   7   1       12.62       -2.84     10.17 o 
   6   7   1        8.91       13.40      8.90 o 
   7   7   1       12.38       22.09     12.13 o 
  -4   8   1        9.23        1.52      9.71 o 
  -3   8   1        4.08        9.09     12.67 o 
  -2   8   1      256.71      314.53     23.70 o 
  -1   8   1      177.55      225.90     20.50 o 
   0   8   1        0.17       -3.10      9.52 o 
   1   8   1      517.39      596.32     31.35 o 
   2   8   1       13.98        8.55     10.93 o 
   3   8   1      164.48      184.45     19.64 o 
   4   8   1        1.22       15.03     13.02 o 
 -12   0   2       73.43       66.90     19.24 o 
 -10   0   2      597.22      667.60     23.73 o 
  -8   0   2     2195.35     2292.87     41.87 o 
  -6   0   2     3579.89     3435.48     54.04 o 
  -4   0   2        8.58        8.03      4.85 o 
  -2   0   2     4390.27     3689.80     64.86 o 
   0   0   2    15178.97    15946.02    383.76 o 
   2   0   2     2482.47     2439.13     45.06 o 
   4   0   2      335.59      294.16      8.94 o 
   6   0   2     1367.49     1415.49     26.85 o 
   8   0   2      762.63      751.53     20.05 o 
  10   0   2       63.54       35.06     15.76 o 
  12   0   2      383.56      424.73     34.49 o 
 -13   1   2       79.29       51.93     16.46 o 
 -12   1   2        4.68      -12.53     17.18 o 
 -11   1   2       20.77       14.79     12.59 o 
 -10   1   2       11.12        2.03      6.03 o 
  -9   1   2      299.19      329.31     12.14 o 
  -8   1   2       36.50       41.60      5.66 o 
  -7   1   2     1976.33     1958.85     27.90 o 
  -6   1   2      113.93      107.47      6.66 o 
  -5   1   2       76.12       75.69      4.68 o 
  -4   1   2        5.18        9.59      3.00 o 
  -3   1   2      665.29      638.65     13.83 o 
  -2   1   2    14599.71    14374.98    227.91 o 
  -1   1   2      620.30      704.09     12.92 o 
   0   1   2     6527.69     6281.18     88.20 o 
   1   1   2    13544.52    13185.88    156.54 o 
   2   1   2       12.38       10.03      2.13 o 
   3   1   2      200.53      234.83      6.37 o 
   4   1   2      902.05      901.51     12.34 o 
   5   1   2     1207.98     1021.63     14.36 o 
   6   1   2      710.37      767.78     15.68 o 
   7   1   2      169.47      173.53      6.78 o 
   8   1   2       15.45        8.56      4.22 o 
   9   1   2      773.26      780.22     19.52 o 
  10   1   2      367.30      388.14     20.85 o 
  11   1   2        5.61       -8.32      7.67 o 
  12   1   2        1.24        8.67     11.45 o 
  13   1   2       24.61       46.90     13.94 o 
 -13   2   2        4.16       21.29     15.38 o 
 -12   2   2      608.36      675.22     32.41 o 
 -11   2   2       32.66       43.52     13.23 o 
 -10   2   2      423.78      391.62     57.43 o 
  -9   2   2      147.03      154.64     11.61 o 
  -8   2   2        3.00        3.24      5.21 o 
  -7   2   2      162.34      162.89      8.43 o 
  -6   2   2     1295.41     1280.27     22.54 o 
  -5   2   2      124.80      160.05      7.14 o 
  -4   2   2     2299.73     2430.22     42.28 o 
  -3   2   2      886.53      864.73     14.85 o 
  -2   2   2       17.03       40.92      3.30 o 
  -1   2   2     1890.11     1839.71     63.21 o 
   0   2   2        9.45        6.25      2.78 o 
   1   2   2        3.42        3.40      2.38 o 
   2   2   2     1436.46     1379.29     30.99 o 
   3   2   2       38.65       53.33      7.79 o 
   4   2   2     1755.85     1781.57     32.46 o 
   5   2   2     1084.22     1188.23     18.08 o 
   6   2   2     2811.53     2714.02     40.77 o 
   7   2   2      126.64      129.22      8.42 o 
   8   2   2       18.50       30.38      6.33 o 
   9   2   2      199.69      208.44     14.10 o 
  10   2   2        2.06        4.80      6.49 o 
  11   2   2       46.27       67.13     12.58 o 
  12   2   2      207.13      209.96     17.47 o 
 -12   3   2       11.15        6.50     13.26 o 
 -11   3   2      265.49      233.49     20.63 o 
 -10   3   2       33.51       40.41     12.57 o 
  -9   3   2      147.75      159.09     16.03 o 
  -8   3   2      300.29      334.79     16.29 o 
  -7   3   2      392.10      361.89     15.10 o 
  -6   3   2        3.54       -1.04      4.14 o 
  -5   3   2      141.98      151.80      7.28 o 
  -4   3   2      409.99      427.88     10.72 o 
  -3   3   2     1314.63     1203.53     20.23 o 
  -2   3   2     1086.48     1052.64     20.79 o 
  -1   3   2      299.13      290.11     11.68 o 
   0   3   2        0.29       -3.18      3.01 o 
   1   3   2     2942.83     2963.46     47.28 o 
   2   3   2       17.43       17.01      3.09 o 
   3   3   2     4244.89     4175.39    123.52 o 
   4   3   2       37.58       34.90      7.39 o 
   5   3   2     2430.10     2622.85     57.69 o 
   6   3   2      176.81      173.53     15.43 o 
   7   3   2      774.76      750.13     22.03 o 
   8   3   2        6.62       14.74      7.57 o 
   9   3   2      558.56      601.07     21.49 o 
  10   3   2       13.46       -4.98      7.97 o 
  11   3   2       24.40        1.38      9.70 o 
  12   3   2        4.34       -0.79     11.99 o 
 -12   4   2       55.67       15.12     15.40 o 
 -11   4   2       28.57       46.19     30.17 o 
 -10   4   2      188.33      210.67     20.03 o 
  -9   4   2        5.23        1.13     18.92 o 
  -8   4   2       35.25       23.34      9.81 o 
  -7   4   2      658.80      637.53     26.24 o 
  -6   4   2     2261.30     2313.90     47.44 o 
  -5   4   2      126.67      138.20      9.51 o 
  -4   4   2     1139.56     1040.09     19.97 o 
  -3   4   2       40.14       54.13      5.26 o 
  -2   4   2      424.52      408.99     12.68 o 
  -1   4   2      170.53      183.59      7.99 o 
   0   4   2     1899.42     1890.66     35.01 o 
   1   4   2       71.14       74.17      9.83 o 
   2   4   2       56.92       48.87      6.46 o 
   3   4   2       63.97       86.22      9.47 o 
   4   4   2        6.93        8.35      6.27 o 
   5   4   2       96.65       81.91     10.87 o 
   6   4   2      649.46      682.76     39.52 o 
   7   4   2        5.22        7.70      6.79 o 
   8   4   2     1090.15     1033.77     28.98 o 
   9   4   2      576.20      549.57     22.00 o 
  10   4   2        2.25       19.00      9.65 o 
  11   4   2       29.90       12.86     12.35 o 
 -11   5   2        1.20        2.41     13.27 o 
 -10   5   2        8.12       -5.56     11.08 o 
  -9   5   2      160.52      188.75     26.77 o 
  -8   5   2        7.55       17.39     10.14 o 
  -7   5   2      433.11      466.52     24.54 o 
  -6   5   2        1.92       -0.92      9.49 o 
  -5   5   2      102.00      102.49      9.58 o 
  -4   5   2      118.47      118.69      9.57 o 
  -3   5   2     1113.77     1144.13     81.17 o 
  -2   5   2      343.56      373.64     13.61 o 
  -1   5   2      852.42      864.18     19.26 o 
   0   5   2        9.89        7.06      4.81 o 
   1   5   2      854.45      855.35     67.14 o 
   2   5   2      406.03      383.27     25.08 o 
   3   5   2      224.17      222.98     15.44 o 
   4   5   2       10.40       17.71      8.08 o 
   5   5   2       68.16       55.89     17.18 o 
   6   5   2       12.83       22.31     15.65 o 
   7   5   2      185.28      191.48     14.05 o 
   8   5   2        5.87       11.91      8.31 o 
   9   5   2      388.32      386.34     20.62 o 
  10   5   2       62.25       74.85     16.08 o 
  -9   6   2        1.73        0.76     11.06 o 
  -8   6   2       62.26       36.07     11.91 o 
  -7   6   2      144.89      153.19     20.15 o 
  -6   6   2      501.88      509.92     26.18 o 
  -5   6   2      352.77      325.28     46.89 o 
  -4   6   2       84.17      103.53     10.22 o 
  -3   6   2      155.31      143.81     13.43 o 
  -2   6   2      583.06      566.81     19.42 o 
  -1   6   2        0.01       -0.71      7.29 o 
   0   6   2      821.71      854.71     21.99 o 
   1   6   2       55.72       50.96     10.56 o 
   2   6   2      988.95     1019.38     39.53 o 
   3   6   2      295.17      286.64     28.07 o 
   4   6   2       83.33       96.11     13.31 o 
   5   6   2        8.36        3.55      8.99 o 
   6   6   2      438.60      460.29     25.30 o 
   7   6   2       59.64       45.62     10.99 o 
   8   6   2       15.28        6.35     11.66 o 
   9   6   2       29.12        4.96     11.36 o 
  -7   7   2       42.28       52.77     15.27 o 
  -6   7   2        2.61        2.67      9.80 o 
  -5   7   2      123.46      108.90     15.81 o 
  -4   7   2        9.14       19.84      9.35 o 
  -3   7   2      541.56      522.79     42.30 o 
  -2   7   2       20.47       18.39      8.15 o 
  -1   7   2      167.19      156.07     23.71 o 
   0   7   2      296.66      363.50     22.80 o 
   1   7   2        1.62        0.24      6.77 o 
   2   7   2        0.21        0.01      9.08 o 
   3   7   2     1102.22     1084.63     38.17 o 
   4   7   2       30.16       33.52     12.12 o 
   5   7   2      551.77      490.02     26.76 o 
   6   7   2        7.89       -4.22      8.35 o 
   7   7   2       17.16       -1.55      9.48 o 
  -4   8   2        6.32        3.32      9.00 o 
  -3   8   2      255.08      220.00     20.79 o 
  -2   8   2       55.62       59.80     13.76 o 
  -1   8   2       93.45      133.56     17.49 o 
   0   8   2      317.90      361.30     24.73 o 
   1   8   2       37.08       42.25     13.48 o 
   2   8   2      278.24      282.43     25.83 o 
   3   8   2       13.14       16.21     12.73 o 
   4   8   2       82.52       39.37     13.36 o 
 -13   0   3        6.83       -4.83     17.94 o 
 -11   0   3       20.81       23.59     23.99 o 
  -9   0   3     1305.03     1478.24     46.16 o 
  -7   0   3      107.25      122.20     10.77 o 
  -5   0   3     3421.91     3435.99     52.83 o 
  -3   0   3      350.37      322.99     12.19 o 
  -1   0   3     6760.86     5949.99    101.24 o 
   1   0   3     2703.47     2709.01     49.22 o 
   3   0   3     3564.14     3354.89     49.18 o 
   5   0   3       22.41        5.13      3.92 o 
   7   0   3       24.32       24.16      5.80 o 
   9   0   3      327.99      327.72     18.44 o 
  11   0   3      467.74      494.95     36.99 o 
  13   0   3      193.76      198.18     27.61 o 
 -13   1   3       29.75       34.34     15.56 o 
 -12   1   3       33.59       32.43     13.91 o 
 -11   1   3       59.32       57.04     16.13 o 
 -10   1   3      152.59      138.50     11.10 o 
  -9   1   3      106.47      110.53      8.04 o 
  -8   1   3      517.05      553.51     13.56 o 
  -7   1   3       60.05       68.66      5.86 o 
  -6   1   3      591.85      517.93     13.81 o 
  -5   1   3      557.64      530.87     10.76 o 
  -4   1   3      758.04      711.10     13.05 o 
  -3   1   3     1085.40     1100.44     20.94 o 
  -2   1   3    32582.05    30663.48    729.43 o 
  -1   1   3      284.23      303.44      7.00 o 
   0   1   3      307.09      317.01      8.30 o 
   1   1   3     6532.09     6660.71     81.16 o 
   2   1   3     9477.38     9253.70    111.95 o 
   3   1   3     2243.99     2307.23     32.14 o 
   4   1   3     2032.00     2145.19     31.16 o 
   5   1   3       38.60       45.97      3.54 o 
   6   1   3     2137.60     2057.23     26.30 o 
   7   1   3       96.73      103.83      6.28 o 
   8   1   3      140.32      159.91      9.42 o 
   9   1   3        8.30        4.11      5.77 o 
  10   1   3      578.42      595.77     21.29 o 
  11   1   3       45.21       46.41     10.00 o 
  12   1   3       49.68       58.31     22.81 o 
  13   1   3       18.89       69.25     15.50 o 
 -13   2   3      126.49       93.55     27.73 o 
 -12   2   3       74.50       66.75     18.98 o 
 -11   2   3      264.02      246.00     31.04 o 
 -10   2   3      204.44      178.27     16.95 o 
  -9   2   3       57.87       48.35     17.33 o 
  -8   2   3      128.53      138.16      8.86 o 
  -7   2   3      311.01      316.24     11.13 o 
  -6   2   3       61.39       84.10      6.42 o 
  -5   2   3     2542.31     2545.32     40.09 o 
  -4   2   3        8.04       10.60      3.32 o 
  -3   2   3      687.44      758.15     13.63 o 
  -2   2   3     1296.66     1216.19     18.70 o 
  -1   2   3      567.67      537.05     12.18 o 
   0   2   3       70.29       63.51      8.41 o 
   1   2   3     2172.28     2264.12     36.21 o 
   2   2   3       22.21       25.96      5.40 o 
   3   2   3      521.44      525.13     14.20 o 
   4   2   3      832.84      847.66     20.08 o 
   5   2   3     2196.83     2136.65     39.23 o 
   6   2   3      124.19      126.65      7.89 o 
   7   2   3      404.09      402.34     13.18 o 
   8   2   3      235.99      243.14     11.52 o 
   9   2   3      269.63      309.30     14.78 o 
  10   2   3       77.13       85.05     17.85 o 
  11   2   3      647.24      623.77     23.72 o 
  12   2   3        1.90        6.78     10.34 o 
 -12   3   3       50.24       37.81     15.20 o 
 -11   3   3       24.73       31.43     13.21 o 
 -10   3   3      197.01      182.86     17.79 o 
  -9   3   3       13.00       13.53      9.98 o 
  -8   3   3      233.90      232.60     20.03 o 
  -7   3   3       44.30       64.54     10.49 o 
  -6   3   3      373.46      360.04     15.54 o 
  -5   3   3       95.87      104.83      6.43 o 
  -4   3   3      106.21       88.72      7.96 o 
  -3   3   3      199.77      211.87      7.39 o 
  -2   3   3     6729.00     6759.84     84.83 o 
  -1   3   3       10.96       23.44      4.20 o 
   0   3   3     1378.00     1223.90     23.71 o 
   1   3   3       17.05       23.95      4.01 o 
   2   3   3     1973.03     2025.79     35.82 o 
   3   3   3        3.06        1.70      4.90 o 
   4   3   3      627.57      639.65     31.04 o 
   5   3   3      168.14      196.02     13.92 o 
   6   3   3      458.62      419.76     15.66 o 
   7   3   3      149.29      150.07     11.26 o 
   8   3   3       38.19       70.47     15.22 o 
   9   3   3        0.21       -0.68      7.22 o 
  10   3   3       63.97       50.68     10.81 o 
  11   3   3       13.60       15.24     10.38 o 
  12   3   3       45.29       55.69     16.84 o 
 -11   4   3       78.36       58.88     16.03 o 
 -10   4   3        1.50        4.72     10.61 o 
  -9   4   3      169.62      182.74     18.29 o 
  -8   4   3        0.03        2.22      7.99 o 
  -7   4   3       16.69        4.79      7.13 o 
  -6   4   3       43.55       44.61      9.31 o 
  -5   4   3      858.65      916.82     19.06 o 
  -4   4   3      235.97      234.91     10.28 o 
  -3   4   3     1130.09     1214.86     21.98 o 
  -2   4   3      275.04      265.02      9.09 o 
  -1   4   3     2116.74     2176.20     39.51 o 
   0   4   3       34.82       42.94      5.49 o 
   1   4   3     1077.07     1033.33     22.50 o 
   2   4   3      380.87      422.28     12.46 o 
   3   4   3       78.04       45.29     10.57 o 
   4   4   3        0.01        1.40      6.30 o 
   5   4   3      978.86      927.52     30.00 o 
   6   4   3       25.95       23.06      9.56 o 
   7   4   3     1512.05     1459.71     34.55 o 
   8   4   3      606.81      594.01     22.11 o 
   9   4   3      208.87      225.57     16.22 o 
  10   4   3       60.20       66.41     12.16 o 
  11   4   3       12.99       25.69     14.57 o 
 -10   5   3        9.39       14.22     12.54 o 
  -9   5   3       23.63       15.87     11.37 o 
  -8   5   3      182.16      165.89     17.72 o 
  -7   5   3      199.78      225.86     18.51 o 
  -6   5   3      120.08      164.19     15.59 o 
  -5   5   3      107.22       95.44     12.33 o 
  -4   5   3      227.70      222.50     13.18 o 
  -3   5   3       24.71       21.08      5.03 o 
  -2   5   3     1998.55     1918.00     32.61 o 
  -1   5   3      402.13      359.25     15.34 o 
   0   5   3      769.85      795.20     20.93 o 
   1   5   3      224.76      262.98     11.86 o 
   2   5   3      297.73      243.52     56.31 o 
   3   5   3      327.13      326.85     30.55 o 
   4   5   3      649.48      587.79     61.77 o 
   5   5   3       81.28       77.06     12.42 o 
   6   5   3      231.32      224.54     17.88 o 
   7   5   3        1.43        5.75      7.40 o 
   8   5   3      256.45      235.26     16.30 o 
   9   5   3        1.47       13.10      9.38 o 
  10   5   3      260.46      250.25     18.61 o 
  -9   6   3      150.16      167.34     20.50 o 
  -8   6   3       82.26       78.02     15.06 o 
  -7   6   3      361.24      384.98     25.20 o 
  -6   6   3      307.20      330.67     29.76 o 
  -5   6   3      334.61      342.18     21.55 o 
  -4   6   3        0.08       -1.78      5.30 o 
  -3   6   3      338.58      345.98     13.68 o 
  -2   6   3        7.48        5.41      6.20 o 
  -1   6   3       44.55       57.22      7.15 o 
   0   6   3      277.28      316.37     19.73 o 
   1   6   3      422.26      459.00     47.56 o 
   2   6   3       99.95      126.62     20.17 o 
   3   6   3        1.99        7.54      8.57 o 
   4   6   3       10.67        8.64      9.16 o 
   5   6   3      122.48      119.18     14.99 o 
   6   6   3        0.13       -4.06      9.42 o 
   7   6   3       23.44       15.26     10.50 o 
   8   6   3       52.60       61.03     12.01 o 
   9   6   3       60.24       55.77     12.94 o 
  -7   7   3        9.62        8.29     11.56 o 
  -6   7   3      112.17      107.04     17.39 o 
  -5   7   3        0.50       -0.03      9.22 o 
  -4   7   3      449.69      471.40     28.13 o 
  -3   7   3       38.60       50.66      9.55 o 
  -2   7   3       98.30      113.61     20.52 o 
  -1   7   3       12.74        9.00      8.15 o 
   0   7   3        8.94       11.29      7.27 o 
   1   7   3       73.44       77.84     18.02 o 
   2   7   3      339.81      400.26     23.85 o 
   3   7   3        2.93       14.69     10.57 o 
   4   7   3      812.17      817.58     39.26 o 
   5   7   3        7.40       16.91     11.95 o 
   6   7   3        1.62        7.65     11.90 o 
   7   7   3      105.32       92.52     13.43 o 
  -4   8   3       82.39       73.33     15.38 o 
  -3   8   3        1.80      -11.72      9.32 o 
  -2   8   3        5.40        6.86      9.32 o 
  -1   8   3      140.44      129.85     16.82 o 
   0   8   3       86.45       87.74     15.73 o 
   1   8   3      463.51      457.54     28.00 o 
   2   8   3       19.37       14.70     10.29 o 
   3   8   3      226.14      220.67     50.57 o 
 -12   0   4        1.01       -5.25     12.51 o 
 -10   0   4      385.77      466.03     23.63 o 
  -8   0   4      459.40      493.83     21.70 o 
  -6   0   4     1975.02     1805.56     41.97 o 
  -4   0   4        7.19        4.01      5.47 o 
  -2   0   4    32419.95    29911.07    490.35 o 
   0   0   4      186.84      163.73     12.37 o 
   2   0   4     4228.29     4310.33     77.97 o 
   4   0   4      199.27      288.38     10.46 o 
   6   0   4      809.28      779.53     18.18 o 
   8   0   4     3394.43     3368.20    101.86 o 
  10   0   4      539.04      505.34     35.88 o 
  12   0   4      210.86      239.63     30.01 o 
 -13   1   4       56.32       26.27     15.89 o 
 -12   1   4        0.02       -6.75     12.52 o 
 -11   1   4       78.58       61.22     11.55 o 
 -10   1   4       11.02        5.41      7.38 o 
  -9   1   4      427.08      431.02     20.44 o 
  -8   1   4       13.01       13.64      6.35 o 
  -7   1   4     1377.25     1386.66     22.19 o 
  -6   1   4       38.27       31.12      4.31 o 
  -5   1   4     2648.68     2559.35     36.11 o 
  -4   1   4      514.07      488.69     32.64 o 
  -3   1   4     3564.43     3435.33     64.38 o 
  -2   1   4    12273.45    11713.05    159.84 o 
  -1   1   4      619.95      555.82     14.48 o 
   0   1   4      210.89      222.79      5.38 o 
   1   1   4      399.76      390.69      8.80 o 
   2   1   4      520.38      534.21     11.18 o 
   3   1   4     5212.84     5179.13     66.24 o 
   4   1   4     1217.28     1288.69     21.47 o 
   5   1   4     1117.11     1075.31     15.11 o 
   6   1   4       20.38       15.48      3.71 o 
   7   1   4      440.68      422.61     16.00 o 
   8   1   4        0.12        4.46      5.42 o 
   9   1   4     1142.90     1082.77     28.86 o 
  10   1   4        9.12        7.56      7.91 o 
  11   1   4       78.25       88.65     14.90 o 
  12   1   4       22.51       39.50     35.52 o 
 -13   2   4       21.97      -18.64     13.86 o 
 -12   2   4      426.50      414.50     90.70 o 
 -11   2   4      120.39      122.88     17.32 o 
 -10   2   4       29.58       27.11     11.81 o 
  -9   2   4       73.97       53.31      9.34 o 
  -8   2   4      120.56      135.09     11.02 o 
  -7   2   4        2.02        4.56      6.03 o 
  -6   2   4      356.10      317.12     16.12 o 
  -5   2   4       19.36       15.59      4.24 o 
  -4   2   4     2039.64     2006.14     35.83 o 
  -3   2   4     1722.38     1590.81     89.40 o 
  -2   2   4      634.10      571.50     13.77 o 
  -1   2   4      210.37      187.73      6.54 o 
   0   2   4     1042.89     1043.30     16.92 o 
   1   2   4     2420.25     2521.35     33.76 o 
   2   2   4     5797.29     5956.85     96.12 o 
   3   2   4     2497.14     2646.54     44.51 o 
   4   2   4      749.22      756.16     20.19 o 
   5   2   4      130.68      136.67     12.82 o 
   6   2   4     2364.20     2369.13     37.66 o 
   7   2   4       22.24       32.43      6.01 o 
   8   2   4      295.83      293.48     15.08 o 
   9   2   4       25.06       18.17      6.77 o 
  10   2   4      185.19      214.27     12.69 o 
  11   2   4       44.49       30.26     10.39 o 
  12   2   4       80.58       91.50     13.51 o 
 -12   3   4        0.01       -1.64     12.98 o 
 -11   3   4       72.16       67.13     15.47 o 
 -10   3   4        2.06        5.12     10.86 o 
  -9   3   4      124.89      167.60     22.54 o 
  -8   3   4      122.88      120.56     13.67 o 
  -7   3   4        3.35        2.00      6.36 o 
  -6   3   4      326.18      361.31     15.48 o 
  -5   3   4      138.32      132.98     10.10 o 
  -4   3   4       35.70       35.38      4.38 o 
  -3   3   4      257.15      248.95      8.08 o 
  -2   3   4      648.39      665.17     12.34 o 
  -1   3   4     2282.47     2150.54     31.94 o 
   0   3   4      121.13      117.69      5.76 o 
   1   3   4      352.53      343.36     10.78 o 
   2   3   4       73.29       73.23      5.37 o 
   3   3   4     1264.97     1346.64     35.02 o 
   4   3   4       23.80       44.09      8.26 o 
   5   3   4      698.88      682.96     48.01 o 
   6   3   4       68.75       69.86     11.06 o 
   7   3   4       41.07       35.23      6.63 o 
   8   3   4       93.52       91.27      8.85 o 
   9   3   4       45.40       48.55      9.93 o 
  10   3   4      233.70      269.04     17.17 o 
  11   3   4       85.23       91.80     13.57 o 
  12   3   4       11.26       12.66     13.68 o 
 -11   4   4        0.44      -11.67     11.32 o 
 -10   4   4      209.26      217.54     21.06 o 
  -9   4   4        3.70       -0.48      9.17 o 
  -8   4   4       18.32       36.00     11.02 o 
  -7   4   4      230.96      192.75     16.51 o 
  -6   4   4      611.88      664.40     26.05 o 
  -5   4   4      210.58      242.55     12.34 o 
  -4   4   4      319.31      323.56     10.52 o 
  -3   4   4       12.60       20.21      4.14 o 
  -2   4   4      573.98      538.50     16.38 o 
  -1   4   4       70.66       83.39      6.10 o 
   0   4   4     2096.90     2032.55     37.50 o 
   1   4   4      948.78      917.46     21.01 o 
   2   4   4      395.79      388.15     12.50 o 
   3   4   4        9.18        4.78      6.02 o 
   4   4   4       13.42       24.31      7.98 o 
   5   4   4        2.06        2.84      7.00 o 
   6   4   4     1431.65     1284.11     38.92 o 
   7   4   4       77.62       80.30     10.05 o 
   8   4   4     1413.95     1330.90     34.29 o 
   9   4   4        1.27        9.78     10.12 o 
  10   4   4      196.81      225.87     17.31 o 
  11   4   4       22.48       47.19     12.47 o 
 -10   5   4        6.86        0.52     11.64 o 
  -9   5   4      390.06      427.41     26.77 o 
  -8   5   4        0.02        4.22      9.37 o 
  -7   5   4      826.02      786.06     31.80 o 
  -6   5   4      289.14      278.60     19.63 o 
  -5   5   4      493.74      515.02     27.04 o 
  -4   5   4      240.90      226.45     11.86 o 
  -3   5   4      557.47      525.00     13.20 o 
  -2   5   4       38.92       38.25      5.12 o 
  -1   5   4     1298.84     1268.88     28.89 o 
   0   5   4      527.94      550.16     17.40 o 
   1   5   4      457.27      481.51     36.96 o 
   2   5   4       17.35        6.61      6.74 o 
   3   5   4      440.49      492.96     29.82 o 
   4   5   4      664.65      620.42     25.77 o 
   5   5   4       76.42       91.53     12.87 o 
   6   5   4        2.34       12.33      9.53 o 
   7   5   4      332.67      346.94     18.14 o 
   8   5   4        1.52        1.60      8.58 o 
   9   5   4      529.93      490.64     23.28 o 
  10   5   4       15.37        9.16     10.26 o 
  -9   6   4        2.16       -0.87     12.13 o 
  -8   6   4       87.11       73.54     15.52 o 
  -7   6   4        7.97        0.83      9.80 o 
  -6   6   4      255.44      262.86     20.38 o 
  -5   6   4      104.02       93.65     13.93 o 
  -4   6   4      383.72      373.99     18.44 o 
  -3   6   4        2.69        2.06      4.66 o 
  -2   6   4      119.28      116.94      7.96 o 
  -1   6   4      421.91      389.98     18.21 o 
   0   6   4        1.84        7.02      8.48 o 
   1   6   4      111.64       99.38     13.51 o 
   2   6   4      843.56      804.45     34.51 o 
   3   6   4      776.51      742.38     29.39 o 
   4   6   4      136.76      189.68     17.11 o 
   5   6   4        3.10       -0.75      9.18 o 
   6   6   4      361.45      359.97     23.29 o 
   7   6   4        1.14       -9.50     10.54 o 
   8   6   4        9.27       -9.00      8.43 o 
  -7   7   4       45.15       24.05     13.19 o 
  -6   7   4        3.30       15.62     12.70 o 
  -5   7   4      575.05      592.41     24.54 o 
  -4   7   4        2.19       18.61      8.44 o 
  -3   7   4      349.02      395.17     22.17 o 
  -2   7   4       14.74        7.15      6.59 o 
  -1   7   4      326.18      354.21     17.17 o 
   0   7   4       13.54       13.40      7.96 o 
   1   7   4       98.78       96.18     14.67 o 
   2   7   4       11.06       14.33     15.13 o 
   3   7   4      778.55      750.99     31.67 o 
   4   7   4       25.98       25.58     12.13 o 
   5   7   4      273.54      244.21     21.24 o 
   6   7   4       12.12        8.69     12.38 o 
  -3   8   4        4.31        6.98      9.96 o 
  -2   8   4      106.97      107.89     15.85 o 
  -1   8   4       21.80       22.97     10.58 o 
   0   8   4      191.53      236.61     41.03 o 
   1   8   4        1.96       -2.19      9.08 o 
   2   8   4      464.17      420.73     27.64 o 
   3   8   4       33.99       19.36     12.88 o 
 -13   0   5       28.26       11.06     18.70 o 
 -11   0   5       15.04       12.48     11.90 o 
  -9   0   5      884.38      857.22     34.26 o 
  -7   0   5      443.56      435.10     21.29 o 
  -5   0   5     2793.22     2619.72     54.88 o 
  -3   0   5      254.46      256.62     11.83 o 
  -1   0   5     8870.76     8382.25    302.55 o 
   1   0   5      268.93      270.47     21.81 o 
   3   0   5     3048.47     2812.35     55.64 o 
   5   0   5       77.76       76.83      5.75 o 
   7   0   5     1862.86     1882.88     50.51 o 
   9   0   5      247.67      289.60     27.67 o 
  11   0   5        3.31      -11.06     14.18 o 
 -13   1   5        5.58       -1.04     13.88 o 
 -12   1   5      137.92      111.47     26.42 o 
 -11   1   5       26.65       19.90     10.54 o 
 -10   1   5      128.38      115.31     12.60 o 
  -9   1   5        5.48        9.10      7.08 o 
  -8   1   5      931.01      920.04     21.62 o 
  -7   1   5      497.21      526.29     17.64 o 
  -6   1   5     1234.93     1233.04     27.21 o 
  -5   1   5       57.46       53.57      6.89 o 
  -4   1   5     1954.55     1876.65     34.10 o 
  -3   1   5     2608.32     2568.25     52.83 o 
  -2   1   5     1952.40     2004.85     28.75 o 
  -1   1   5      119.20       93.13      4.81 o 
   0   1   5      301.29      263.91      6.40 o 
   1   1   5      229.94      255.29      7.53 o 
   2   1   5      558.05      571.17     11.95 o 
   3   1   5       92.35       95.55      5.53 o 
   4   1   5     1779.18     1721.74     27.44 o 
   5   1   5      118.76      146.62     13.03 o 
   6   1   5      735.96      728.96     14.50 o 
   7   1   5      110.98      115.14      8.12 o 
   8   1   5       32.46       41.88      8.28 o 
   9   1   5      106.77      112.89     11.97 o 
  10   1   5      335.30      350.21     25.84 o 
  11   1   5       38.91       74.62     14.91 o 
  12   1   5       28.31       49.03     28.13 o 
 -13   2   5      156.88      158.08     22.09 o 
 -12   2   5        8.44       12.25     14.54 o 
 -11   2   5       42.63       45.84     14.82 o 
 -10   2   5       34.79       23.47     11.74 o 
  -9   2   5      269.39      293.31     16.13 o 
  -8   2   5       88.42       97.97     10.30 o 
  -7   2   5        5.83        0.11      6.11 o 
  -6   2   5       20.62       21.80      6.21 o 
  -5   2   5      276.02      285.87     12.34 o 
  -4   2   5     1173.63     1205.12     25.37 o 
  -3   2   5      747.63      724.95     17.52 o 
  -2   2   5     2299.24     2183.67     36.32 o 
  -1   2   5     1527.54     1489.12     23.12 o 
   0   2   5     1446.37     1435.16     22.02 o 
   1   2   5     4271.89     4356.00     49.68 o 
   2   2   5      419.30      477.00     14.57 o 
   3   2   5     2298.39     2382.19     34.60 o 
   4   2   5     1758.66     2013.66     30.80 o 
   5   2   5      930.75      936.74     23.55 o 
   6   2   5      103.76      102.66     10.08 o 
   7   2   5     1477.57     1554.07     34.72 o 
   8   2   5       19.97       14.98      6.54 o 
   9   2   5       13.64        4.86      6.83 o 
  10   2   5        3.77        9.95      9.08 o 
  11   2   5      219.58      258.83     28.59 o 
  12   2   5        4.05       13.72     15.07 o 
 -12   3   5       47.69       48.17     25.93 o 
 -11   3   5       25.86       32.73     14.37 o 
 -10   3   5       39.67       25.66     12.70 o 
  -9   3   5      115.53      109.05     16.84 o 
  -8   3   5      517.22      545.22     25.02 o 
  -7   3   5       10.48        2.18      5.97 o 
  -6   3   5       43.92       47.68      7.54 o 
  -5   3   5      100.76      126.86     11.84 o 
  -4   3   5       64.41       62.92      9.69 o 
  -3   3   5      818.20      837.83     14.54 o 
  -2   3   5     2929.60     2912.30     41.95 o 
  -1   3   5       47.86       53.93      4.85 o 
   0   3   5     1546.05     1496.70     24.15 o 
   1   3   5        3.76        5.84      2.86 o 
   2   3   5      490.32      482.16     10.43 o 
   3   3   5       82.82      114.13     14.17 o 
   4   3   5     1247.56     1239.71     34.85 o 
   5   3   5       27.07       19.66      7.35 o 
   6   3   5       19.07        9.22      7.13 o 
   7   3   5       10.21        8.33      5.84 o 
   8   3   5      152.71      110.42      9.91 o 
   9   3   5      297.46      291.84     17.51 o 
  10   3   5      213.48      200.88     13.73 o 
  11   3   5        2.39       13.55     10.53 o 
 -11   4   5      198.15      238.73     27.02 o 
 -10   4   5       24.96       20.07     12.84 o 
  -9   4   5      240.66      295.36     49.02 o 
  -8   4   5       74.19       68.78     12.72 o 
  -7   4   5       24.68       29.20     20.82 o 
  -6   4   5       23.77       18.48      8.17 o 
  -5   4   5      516.00      519.88     17.37 o 
  -4   4   5       87.76       80.94     11.34 o 
  -3   4   5      549.14      566.61     15.67 o 
  -2   4   5        9.18        7.52      3.33 o 
  -1   4   5     6700.58     6947.09     89.97 o 
   0   4   5        0.37       -0.04      5.07 o 
   1   4   5      861.37      863.00     17.29 o 
   2   4   5      156.24      162.81     12.61 o 
   3   4   5      273.66      257.79     26.42 o 
   4   4   5       29.15       32.40     11.04 o 
   5   4   5      413.44      402.23     53.13 o 
   6   4   5        3.70        7.41     14.96 o 
   7   4   5      885.19      888.48     33.44 o 
   8   4   5       40.61       38.22     17.94 o 
   9   4   5      104.10      118.75     13.10 o 
  10   4   5       12.67       -4.96      9.30 o 
  11   4   5      106.59       99.55     17.46 o 
 -10   5   5       39.18       33.09     14.10 o 
  -9   5   5        1.71       -5.71     10.35 o 
  -8   5   5      834.71      874.69     35.44 o 
  -7   5   5       14.76       21.35     16.33 o 
  -6   5   5        9.99       16.00      8.83 o 
  -5   5   5       26.37       30.69     10.11 o 
  -4   5   5      303.34      302.17     12.84 o 
  -3   5   5      384.52      376.05     11.33 o 
  -2   5   5      954.67      901.46     17.88 o 
  -1   5   5       34.28       37.08      5.77 o 
   0   5   5      494.50      482.53     13.84 o 
   1   5   5       42.22       47.06      9.68 o 
   2   5   5      123.36      142.49     14.08 o 
   3   5   5      581.05      543.01     24.00 o 
   4   5   5      221.16      222.45     17.31 o 
   5   5   5      141.20      117.76     14.35 o 
   6   5   5      481.97      502.52     25.51 o 
   7   5   5      172.96      150.30     17.07 o 
   8   5   5      338.74      373.21     20.05 o 
   9   5   5       58.92       66.13     16.20 o 
  10   5   5      154.25      132.86     15.52 o 
  -9   6   5       11.93       23.70     14.31 o 
  -8   6   5        1.42        8.99     11.40 o 
  -7   6   5      110.83      117.67     16.70 o 
  -6   6   5       79.51       93.86     14.54 o 
  -5   6   5      376.96      424.93     23.73 o 
  -4   6   5        0.49       -4.87      6.18 o 
  -3   6   5       77.35       62.28     10.85 o 
  -2   6   5      133.03      137.48      8.32 o 
  -1   6   5      155.58      139.17      9.42 o 
   0   6   5       25.14       20.29     11.33 o 
   1   6   5      648.35      655.55     27.96 o 
   2   6   5        4.59       -6.86      8.24 o 
   3   6   5      287.86      254.69     41.55 o 
   4   6   5      130.07      105.65     14.66 o 
   5   6   5      272.76      251.07     24.40 o 
   6   6   5        0.30       -8.94     10.01 o 
   7   6   5      209.89      161.35     24.61 o 
   8   6   5       19.64       23.02     10.44 o 
  -7   7   5        4.05       -4.89     11.85 o 
  -6   7   5      328.85      320.65     21.38 o 
  -5   7   5        0.83       -0.46      8.18 o 
  -4   7   5      372.71      374.54     31.63 o 
  -3   7   5       24.98       23.04     10.35 o 
  -2   7   5      160.85      167.73     32.60 o 
  -1   7   5       16.04        7.86      7.00 o 
   0   7   5      187.26      182.09     20.77 o 
   1   7   5       99.32       72.97     13.81 o 
   2   7   5      112.64      137.73     17.05 o 
   3   7   5        5.91        8.04     11.06 o 
   4   7   5      653.01      671.20     31.03 o 
   5   7   5        9.70       -0.09     11.21 o 
   6   7   5      198.99      156.03     19.36 o 
  -3   8   5       59.98       36.19     12.56 o 
  -2   8   5        6.00       15.68     11.28 o 
  -1   8   5       27.37       24.16     18.98 o 
   0   8   5       66.04       65.29     22.74 o 
   1   8   5      305.31      272.86     28.21 o 
   2   8   5       27.46       29.36     23.71 o 
 -12   0   6       15.98       19.96     13.78 o 
 -10   0   6       34.88       22.12     11.78 o 
  -8   0   6      104.85      103.75     13.52 o 
  -6   0   6     1034.89      977.38     29.39 o 
  -4   0   6      877.75      834.42     17.21 o 
  -2   0   6      195.10      254.66     16.95 o 
   0   0   6     1313.97     1248.37     28.09 o 
   2   0   6     1127.19     1181.43     28.59 o 
   4   0   6     5026.92     4780.76     90.58 o 
   6   0   6      759.78      809.29     32.52 o 
   8   0   6     1919.85     1903.43     48.17 o 
  10   0   6        2.98       39.86     18.51 o 
  12   0   6       93.25      116.34     25.59 o 
 -13   1   6       68.39       56.80     18.86 o 
 -12   1   6        2.61      -16.53     13.03 o 
 -11   1   6      149.80      139.84     14.58 o 
 -10   1   6        4.83       -9.09      8.35 o 
  -9   1   6       30.53       26.46     13.85 o 
  -8   1   6       95.79       83.43     14.22 o 
  -7   1   6     1259.59     1296.28     29.84 o 
  -6   1   6      207.65      198.25     12.44 o 
  -5   1   6     1339.82     1232.22     35.54 o 
  -4   1   6      288.25      250.81     19.11 o 
  -3   1   6     2015.06     1769.11     27.14 o 
  -2   1   6      477.59      487.90     13.62 o 
  -1   1   6      211.80      220.07      6.17 o 
   0   1   6      466.44      436.27      8.70 o 
   1   1   6     2111.25     2113.48     30.67 o 
   2   1   6      735.02      797.81     15.43 o 
   3   1   6      859.06      793.16     16.00 o 
   4   1   6     2010.11     2054.99     32.04 o 
   5   1   6      990.79      950.78     24.18 o 
   6   1   6      504.18      494.04     12.03 o 
   7   1   6      957.10      956.62     27.55 o 
   8   1   6      151.43      157.14     20.47 o 
   9   1   6     1178.38     1147.51     37.58 o 
  10   1   6       66.47       84.93     14.51 o 
  11   1   6      198.93      214.90     20.13 o 
  12   1   6        6.64        3.36     12.05 o 
 -12   2   6       75.47       63.66     17.06 o 
 -11   2   6        2.77        3.26     12.58 o 
 -10   2   6      105.28       96.52     12.11 o 
  -9   2   6       37.34       37.96      9.77 o 
  -8   2   6      204.75      208.28     13.51 o 
  -7   2   6       30.52       26.18      9.09 o 
  -6   2   6        6.72       12.35      6.45 o 
  -5   2   6      871.93      876.08     57.83 o 
  -4   2   6    11180.91    10979.84    250.75 o 
  -3   2   6      719.59      810.01     16.50 o 
  -2   2   6     1328.13     1229.00     20.98 o 
  -1   2   6        4.36        3.36      3.03 o 
   0   2   6     4538.00     4209.00     89.99 o 
   1   2   6      323.46      331.81      7.69 o 
   2   2   6      981.31     1079.12     19.23 o 
   3   2   6      304.83      350.30     12.77 o 
   4   2   6     1032.62      976.28     18.69 o 
   5   2   6       10.22       14.48      5.97 o 
   6   2   6      548.67      545.03     18.89 o 
   7   2   6      139.75      137.63     10.65 o 
   8   2   6      131.28      163.86     14.00 o 
   9   2   6      122.86      109.76     12.29 o 
  10   2   6      150.86      149.58     14.41 o 
  11   2   6        5.99        2.41      9.64 o 
  12   2   6      228.89      236.25     32.96 o 
 -12   3   6       11.62      -14.26     13.34 o 
 -11   3   6       70.11       57.92     15.97 o 
 -10   3   6       14.84       38.90     16.49 o 
  -9   3   6       12.15       18.62     10.67 o 
  -8   3   6       75.84       99.58     10.99 o 
  -7   3   6      338.47      374.56     21.52 o 
  -6   3   6       64.53       65.05     12.46 o 
  -5   3   6       31.07       25.03      9.34 o 
  -4   3   6       62.03       66.84      8.00 o 
  -3   3   6      732.97      711.82     13.28 o 
  -2   3   6        4.52        3.42      3.55 o 
  -1   3   6     1231.57     1139.03     20.67 o 
   0   3   6      154.27      156.45      7.04 o 
   1   3   6       13.88        8.14      3.26 o 
   2   3   6      361.95      392.07      9.56 o 
   3   3   6     1283.23     1268.54     35.17 o 
   4   3   6       78.20       98.86      9.12 o 
   5   3   6       43.81       46.07      7.82 o 
   6   3   6       73.93       83.83     12.46 o 
   7   3   6       17.26       11.11      7.92 o 
   8   3   6       27.26       27.57      7.43 o 
   9   3   6      539.33      559.07     19.19 o 
  10   3   6        0.08       -2.96      9.33 o 
  11   3   6      434.75      465.23     24.11 o 
 -11   4   6        5.28        7.76     12.57 o 
 -10   4   6      206.25      199.24     20.45 o 
  -9   4   6      134.26      137.77     17.06 o 
  -8   4   6        7.52        5.57     10.03 o 
  -7   4   6       14.87       30.21     10.45 o 
  -6   4   6       37.61       58.79      8.88 o 
  -5   4   6       33.04       37.65      7.48 o 
  -4   4   6      644.02      672.91     17.31 o 
  -3   4   6      464.62      455.07     13.67 o 
  -2   4   6     1294.99     1281.03     24.45 o 
  -1   4   6       55.15       46.83      5.51 o 
   0   4   6     2204.67     2148.49     33.92 o 
   1   4   6      216.61      241.72     16.75 o 
   2   4   6     1544.54     1487.06     59.53 o 
   3   4   6      134.55      133.77     12.89 o 
   4   4   6      258.60      267.92     25.35 o 
   5   4   6       16.03       23.77     12.48 o 
   6   4   6       69.40       90.80     13.65 o 
   7   4   6      290.12      282.80     21.12 o 
   8   4   6      874.41      849.06     27.44 o 
   9   4   6       29.64       35.38     10.65 o 
  10   4   6      167.92      175.47     16.28 o 
 -10   5   6       26.65        9.48     13.21 o 
  -9   5   6      237.29      223.75     21.46 o 
  -8   5   6        5.43       -3.05     10.03 o 
  -7   5   6      379.95      465.40     26.21 o 
  -6   5   6       24.63        7.26      9.68 o 
  -5   5   6      123.48      112.42     15.96 o 
  -4   5   6      399.49      420.31     14.85 o 
  -3   5   6      184.31      196.67     10.62 o 
  -2   5   6        0.39       -1.97      3.80 o 
  -1   5   6      638.83      602.22     16.19 o 
   0   5   6       25.59       29.44      8.32 o 
   1   5   6      438.05      474.84     17.93 o 
   2   5   6       80.15       82.34     12.21 o 
   3   5   6      585.12      598.46     60.98 o 
   4   5   6        2.22        1.54      8.82 o 
   5   5   6      384.87      409.68     23.58 o 
   6   5   6      619.35      531.25     39.77 o 
   7   5   6      282.18      339.91     23.67 o 
   8   5   6        6.85       -0.59      8.69 o 
   9   5   6      174.43      153.07     15.42 o 
  -9   6   6       14.73        0.32     13.18 o 
  -8   6   6       65.28       82.27     17.15 o 
  -7   6   6        0.06       -9.78     10.59 o 
  -6   6   6      211.93      208.67     17.01 o 
  -5   6   6       16.98       -4.35      7.51 o 
  -4   6   6      345.70      350.51     17.93 o 
  -3   6   6       20.69       17.98      6.28 o 
  -2   6   6       65.78       56.10      7.62 o 
  -1   6   6        3.81        7.57      6.81 o 
   0   6   6      139.75      134.22     12.63 o 
   1   6   6        7.34       -1.98      9.43 o 
   2   6   6      382.07      338.27     23.80 o 
   3   6   6       11.96       22.37     19.09 o 
   4   6   6       44.40       48.90     16.09 o 
   5   6   6       98.34      107.53     16.03 o 
   6   6   6      428.59      397.74     25.80 o 
   7   6   6        4.85       -9.04     11.61 o 
   8   6   6       38.64       21.22     10.38 o 
  -6   7   6       12.57       16.87     10.11 o 
  -5   7   6      232.80      252.53     18.12 o 
  -4   7   6       13.66       11.64      9.35 o 
  -3   7   6      284.39      314.34     21.47 o 
  -2   7   6       53.42       43.34     11.48 o 
  -1   7   6      456.49      488.26     20.89 o 
   0   7   6       11.27       14.31     11.52 o 
   1   7   6       53.90       31.36     12.51 o 
   2   7   6        2.29       11.99     10.40 o 
   3   7   6      317.76      354.10     24.67 o 
   4   7   6       11.56        7.50     11.14 o 
   5   7   6      234.78      198.77     20.64 o 
  -1   8   6        0.34       -4.93     16.08 o 
   0   8   6      145.44      104.49     26.03 o 
   1   8   6        2.83       -4.51     12.50 o 
 -13   0   7        3.70       11.24     14.74 o 
 -11   0   7       79.80       84.99     15.60 o 
  -9   0   7      318.25      270.78     21.69 o 
  -7   0   7     1066.43      960.63     30.75 o 
  -5   0   7      516.17      487.50     17.09 o 
  -3   0   7      310.25      278.18      9.11 o 
  -1   0   7      237.81      276.34     36.23 o 
   1   0   7      192.10      189.57     10.85 o 
   3   0   7     1777.66     1789.63     40.89 o 
   5   0   7     1325.14     1339.30     46.59 o 
   7   0   7     2960.96     2780.90     62.81 o 
   9   0   7       16.15       13.46     15.67 o 
  11   0   7       32.34        4.74     17.97 o 
 -13   1   7       12.54        6.98     15.98 o 
 -12   1   7       89.88       57.26     16.66 o 
 -11   1   7       42.27       38.02     11.25 o 
 -10   1   7       45.55       55.75     11.31 o 
  -9   1   7        6.62        0.31      8.81 o 
  -8   1   7      522.85      536.57     33.55 o 
  -7   1   7        5.17       14.74      7.70 o 
  -6   1   7      333.18      363.82     15.18 o 
  -5   1   7       34.37       38.37      7.35 o 
  -4   1   7      240.70      223.85     12.48 o 
  -3   1   7      784.11      755.90     19.31 o 
  -2   1   7      665.60      629.65     13.39 o 
  -1   1   7      168.25      147.45      9.21 o 
   0   1   7     1466.49     1529.39     24.15 o 
   1   1   7     1763.23     1870.13     28.75 o 
   2   1   7      320.03      402.23     11.08 o 
   3   1   7     1068.21     1237.25     22.19 o 
   4   1   7     1194.77     1188.69     33.22 o 
   5   1   7      123.23      126.95      8.10 o 
   6   1   7     2514.00     2491.82     39.28 o 
   7   1   7       21.60        6.60     11.19 o 
   8   1   7      789.88      713.30     33.82 o 
   9   1   7       85.22       82.60     20.88 o 
  10   1   7      141.11      144.43     37.42 o 
  11   1   7        1.15        7.03     12.21 o 
  12   1   7       34.75       56.17     15.89 o 
 -12   2   7       14.35       12.82     14.28 o 
 -11   2   7       53.37       45.49     14.92 o 
 -10   2   7        0.01        0.71     11.59 o 
  -9   2   7       84.95       99.93     12.36 o 
  -8   2   7        7.32       -1.91      7.54 o 
  -7   2   7       83.86       80.78     10.02 o 
  -6   2   7        0.01        0.00      5.97 o 
  -5   2   7     1666.23     1735.91     63.89 o 
  -4   2   7     1178.88     1137.03     21.69 o 
  -3   2   7      952.56      872.80     18.82 o 
  -2   2   7       70.56       91.05      6.00 o 
  -1   2   7       67.84       66.15      5.30 o 
   0   2   7        0.23        0.72      2.67 o 
   1   2   7     3053.53     3006.79     36.96 o 
   2   2   7      634.74      593.36     16.17 o 
   3   2   7      627.98      560.17     13.55 o 
   4   2   7       85.36       72.49      6.05 o 
   5   2   7      735.25      760.05     22.34 o 
   6   2   7      128.89      128.50     11.20 o 
   7   2   7       31.21       20.27      6.71 o 
   8   2   7      467.88      472.63     20.14 o 
   9   2   7       72.45       87.94     12.07 o 
  10   2   7        0.63        8.52      9.17 o 
  11   2   7      169.82      142.68     19.33 o 
 -12   3   7        4.64      -14.72     14.50 o 
 -11   3   7       16.59       10.85     13.00 o 
 -10   3   7       14.78        0.82     12.04 o 
  -9   3   7       23.63       21.14     12.00 o 
  -8   3   7      271.33      302.62     16.44 o 
  -7   3   7      116.40       87.95     10.04 o 
  -6   3   7      346.21      375.05     16.44 o 
  -5   3   7        3.79        1.62      6.23 o 
  -4   3   7       28.69       26.47      5.41 o 
  -3   3   7      460.98      455.40     18.36 o 
  -2   3   7      452.49      453.18     30.85 o 
  -1   3   7      215.68      227.74     11.03 o 
   0   3   7     1263.55     1215.57     21.54 o 
   1   3   7       61.80       59.22      5.09 o 
   2   3   7     1434.89     1427.30     38.00 o 
   3   3   7        0.48       -0.45      5.00 o 
   4   3   7     1602.26     1637.67     35.45 o 
   5   3   7       37.77       47.50      8.74 o 
   6   3   7       97.88       85.05     10.68 o 
   7   3   7       19.41        5.69      8.18 o 
   8   3   7      256.68      258.51     13.61 o 
   9   3   7        4.40       -5.81      8.74 o 
  10   3   7      268.03      254.65     25.41 o 
  11   3   7        6.21        4.73     10.56 o 
 -11   4   7      170.41      145.53     20.62 o 
 -10   4   7       45.66       61.48     14.97 o 
  -9   4   7      314.69      355.99     61.63 o 
  -8   4   7      133.88      122.54     16.72 o 
  -7   4   7      300.03      287.65     25.75 o 
  -6   4   7       37.59       27.87      8.25 o 
  -5   4   7       34.07       35.24      6.54 o 
  -4   4   7       54.37       46.51      6.81 o 
  -3   4   7     1208.98     1167.62     23.86 o 
  -2   4   7      412.01      428.84     13.31 o 
  -1   4   7      834.79      821.18     18.44 o 
   0   4   7       19.31       12.47      4.59 o 
   1   4   7      851.20      884.18     20.42 o 
   2   4   7       28.57       13.36      7.92 o 
   3   4   7      296.83      265.77     31.68 o 
   4   4   7        7.47        5.31      8.33 o 
   5   4   7       35.15       24.66     10.76 o 
   6   4   7      620.46      528.26     48.03 o 
   7   4   7      705.76      650.71     29.96 o 
   8   4   7       28.21       20.13      9.96 o 
   9   4   7      213.22      217.49     16.88 o 
  10   4   7        1.15        5.19     14.27 o 
 -10   5   7      120.86      124.15     19.66 o 
  -9   5   7        2.19       10.51     13.10 o 
  -8   5   7      299.42      291.59     39.56 o 
  -7   5   7        0.47       -4.82     13.76 o 
  -6   5   7      138.18      165.65     13.47 o 
  -5   5   7        0.73        7.45      6.19 o 
  -4   5   7       18.37       17.34      6.40 o 
  -3   5   7      334.04      320.29     13.37 o 
  -2   5   7       70.66       63.95      7.42 o 
  -1   5   7       31.04       25.31      6.23 o 
   0   5   7      975.19     1004.35     25.54 o 
   1   5   7      317.48      361.91     21.08 o 
   2   5   7       10.16       10.31      8.94 o 
   3   5   7      170.43      166.99     18.92 o 
   4   5   7      622.54      601.33     43.56 o 
   5   5   7      354.36      311.89     21.81 o 
   6   5   7      433.87      485.60     26.48 o 
   7   5   7        0.41        6.35     11.75 o 
   8   5   7      143.31      141.64     17.02 o 
   9   5   7      123.27      114.54     14.77 o 
  -8   6   7       21.52       16.83     14.04 o 
  -7   6   7      135.23      130.36     14.51 o 
  -6   6   7       33.89       16.31      9.01 o 
  -5   6   7      178.68      167.42     18.02 o 
  -4   6   7        9.63        3.04      7.43 o 
  -3   6   7      264.88      280.43     15.83 o 
  -2   6   7       65.59       60.20     10.80 o 
  -1   6   7       48.28       48.05      8.51 o 
   0   6   7       58.50       66.70     12.69 o 
   1   6   7      956.13      957.40     35.75 o 
   2   6   7      216.22      247.11     20.15 o 
   3   6   7      200.79      182.24     21.97 o 
   4   6   7       25.15       27.77     16.90 o 
   5   6   7      715.13      632.14     30.18 o 
   6   6   7       22.00       28.93     16.82 o 
   7   6   7      207.55      185.07     21.06 o 
  -6   7   7      190.99      179.94     28.07 o 
  -5   7   7        2.88      -10.70      8.61 o 
  -4   7   7      263.30      208.84     19.13 o 
  -3   7   7       23.63       34.81     11.82 o 
  -2   7   7      401.29      384.86     25.24 o 
  -1   7   7        4.03        7.30     11.50 o 
   0   7   7       69.03       73.06     14.74 o 
   1   7   7       66.20       82.89     15.51 o 
   2   7   7       73.66       86.18     16.16 o 
   3   7   7       12.96       15.53     11.30 o 
   4   7   7      461.19      411.38     26.93 o 
   5   7   7        0.31       -4.72     11.67 o 
 -12   0   8       10.02       10.73     13.04 o 
 -10   0   8      299.77      336.25     30.39 o 
  -8   0   8      155.51      184.61     16.62 o 
  -6   0   8      594.31      600.37     23.28 o 
  -4   0   8     1813.48     1814.59     31.85 o 
  -2   0   8     1447.48     1502.05     33.58 o 
   0   0   8      331.38      326.48     14.07 o 
   2   0   8     4219.32     4339.65     83.48 o 
   4   0   8      202.27      203.17     19.32 o 
   6   0   8       65.93       77.68     29.22 o 
   8   0   8      158.49      134.25     22.87 o 
  10   0   8        1.91        9.86     17.44 o 
 -12   1   8        6.65        8.21     11.17 o 
 -11   1   8      150.26      132.60     14.50 o 
 -10   1   8        0.28        8.31      9.44 o 
  -9   1   8        1.26       -1.24      8.58 o 
  -8   1   8        0.10        8.56      8.22 o 
  -7   1   8      217.87      188.83     13.04 o 
  -6   1   8      338.50      351.19     11.92 o 
  -5   1   8       25.71       38.10      7.67 o 
  -4   1   8      569.60      558.39     13.78 o 
  -3   1   8     2996.48     2775.08     87.02 o 
  -2   1   8      108.80      108.61     11.94 o 
  -1   1   8     2880.94     2864.68     35.63 o 
   0   1   8       13.48       11.26      4.25 o 
   1   1   8      951.36      962.27     19.19 o 
   2   1   8       67.63       85.63      7.53 o 
   3   1   8      239.58      258.28     11.71 o 
   4   1   8      173.10      182.31      9.13 o 
   5   1   8     3002.83     3122.09     47.34 o 
   6   1   8      287.94      301.64     15.25 o 
   7   1   8        1.75       -2.14      7.89 o 
   8   1   8       21.44       26.58     11.07 o 
   9   1   8      216.26      254.67     20.97 o 
  10   1   8        0.00       19.68     12.29 o 
  11   1   8       44.52       33.64     13.56 o 
 -12   2   8       25.74        4.51     15.30 o 
 -11   2   8       34.87       42.77     15.02 o 
 -10   2   8      207.21      223.85     31.75 o 
  -9   2   8        0.02       -9.56      8.19 o 
  -8   2   8       67.07       83.13     12.26 o 
  -7   2   8       29.08       14.26      7.84 o 
  -6   2   8      443.32      459.88     37.58 o 
  -5   2   8        9.50       10.78      4.99 o 
  -4   2   8     1940.42     1947.99     32.60 o 
  -3   2   8        8.22       21.21      4.82 o 
  -2   2   8      229.26      188.65      8.34 o 
  -1   2   8      387.37      388.45     10.96 o 
   0   2   8      334.51      306.24      8.33 o 
   1   2   8      181.66      191.43      7.01 o 
   2   2   8      457.55      449.06     12.33 o 
   3   2   8      166.50      180.89      8.76 o 
   4   2   8      459.90      428.78     16.37 o 
   5   2   8      105.83      109.30     14.14 o 
   6   2   8        2.16       -6.16      7.08 o 
   7   2   8      499.07      484.48     20.28 o 
   8   2   8      281.58      267.18     22.33 o 
   9   2   8       42.11       27.88     10.09 o 
  10   2   8      269.57      271.48     18.41 o 
  11   2   8       52.94       58.04     15.88 o 
 -11   3   8       52.22       22.17     15.77 o 
 -10   3   8       32.06       44.25     14.71 o 
  -9   3   8       70.78      107.00     28.45 o 
  -8   3   8      120.20      145.08     21.12 o 
  -7   3   8      575.23      523.42     28.69 o 
  -6   3   8       84.15       67.23     11.30 o 
  -5   3   8      450.09      435.20     16.73 o 
  -4   3   8       10.34       14.64      5.24 o 
  -3   3   8     1309.44     1317.55     24.80 o 
  -2   3   8       49.40       58.54     11.61 o 
  -1   3   8      164.31      151.26      9.04 o 
   0   3   8      268.55      287.37      9.85 o 
   1   3   8     1052.78     1050.86     36.66 o 
   2   3   8       84.62       92.99      7.05 o 
   3   3   8      883.08      831.04     22.81 o 
   4   3   8        4.79        5.45      6.42 o 
   5   3   8      761.05      760.25     23.96 o 
   6   3   8      122.55      102.24     11.49 o 
   7   3   8       97.25      105.48     12.27 o 
   8   3   8       66.22       85.10     12.43 o 
   9   3   8      189.86      194.37     16.85 o 
  10   3   8       11.09        9.09     10.80 o 
 -11   4   8       18.03       -0.94     14.34 o 
 -10   4   8      285.47      280.21     26.75 o 
  -9   4   8       83.53       52.78     36.15 o 
  -8   4   8       12.54       18.51     13.30 o 
  -7   4   8        2.90        0.63      7.21 o 
  -6   4   8      192.99      228.18     14.36 o 
  -5   4   8      198.36      209.17     11.39 o 
  -4   4   8      338.48      345.90     13.65 o 
  -3   4   8       23.87       21.80      6.06 o 
  -2   4   8      498.89      541.67     16.85 o 
  -1   4   8      176.54      197.56      9.77 o 
   0   4   8      474.11      459.22     13.35 o 
   1   4   8      159.31      147.05     13.53 o 
   2   4   8     1643.72     1545.65     49.69 o 
   3   4   8       27.41       26.50      9.30 o 
   4   4   8        3.86       11.01      8.74 o 
   5   4   8       72.67       72.02     13.33 o 
   6   4   8        2.28       -2.80     10.10 o 
   7   4   8        8.32       -0.18     11.27 o 
   8   4   8      297.22      329.34     21.45 o 
   9   4   8       23.06       30.62     15.13 o 
  10   4   8       37.91       39.00     27.24 o 
  -9   5   8       63.26       68.92     30.20 o 
  -8   5   8       43.74       37.23     13.98 o 
  -7   5   8      109.90      122.09     13.65 o 
  -6   5   8        1.77       -1.08      7.92 o 
  -5   5   8       24.98       22.53      6.78 o 
  -4   5   8      240.05      253.80     12.90 o 
  -3   5   8       18.09       26.43      8.08 o 
  -2   5   8       81.73       90.19     10.97 o 
  -1   5   8      707.39      679.09     18.18 o 
   0   5   8       61.54       59.95     11.67 o 
   1   5   8      775.64      713.88     28.32 o 
   2   5   8      371.97      381.08     22.20 o 
   3   5   8      662.79      620.90     27.69 o 
   4   5   8      165.21      146.65     16.60 o 
   5   5   8      498.03      513.10     28.12 o 
   6   5   8       40.04       35.34     12.89 o 
   7   5   8       40.74       42.19     14.45 o 
   8   5   8       15.92       -5.97     15.73 o 
  -8   6   8       76.29       62.13     13.20 o 
  -7   6   8        1.97      -11.25      8.84 o 
  -6   6   8       85.79       80.97     12.29 o 
  -5   6   8        8.42        0.56      8.60 o 
  -4   6   8      215.46      186.37     19.02 o 
  -3   6   8      155.65      156.27     11.65 o 
  -2   6   8      194.10      187.91     13.74 o 
  -1   6   8       50.60       40.93     12.27 o 
   0   6   8      157.54      163.85     22.08 o 
   1   6   8       11.55        3.95      9.25 o 
   2   6   8      186.62      160.52     40.56 o 
   3   6   8        4.56        7.70     11.16 o 
   4   6   8      594.84      489.17     28.90 o 
   5   6   8       35.15       40.12     13.11 o 
   6   6   8      328.30      314.45     24.60 o 
   7   6   8        5.41        6.20     12.88 o 
  -5   7   8       54.27       26.09     11.40 o 
  -4   7   8       11.53       11.79     11.13 o 
  -3   7   8      104.18      132.46     21.32 o 
  -2   7   8       94.44       96.26     16.69 o 
  -1   7   8      227.03      262.08     22.81 o 
   0   7   8        5.56       23.08     13.08 o 
   1   7   8        1.97       10.05     11.17 o 
   2   7   8        5.00       11.70     12.46 o 
   3   7   8       84.08       51.64     15.24 o 
   4   7   8        8.95       10.45     12.98 o 
 -11   0   9       24.82       25.97     13.68 o 
  -9   0   9      334.75      324.38     29.79 o 
  -7   0   9      125.61      117.32     17.20 o 
  -5   0   9       94.42      102.61     11.93 o 
  -3   0   9      347.58      321.26     25.30 o 
  -1   0   9     2687.86     2748.00     55.96 o 
   1   0   9     1081.23     1046.24     28.68 o 
   3   0   9      742.42      800.02     26.01 o 
   5   0   9      849.39      753.65     26.47 o 
   7   0   9     4107.45     4276.52     94.12 o 
   9   0   9      388.25      406.54     35.85 o 
  11   0   9      128.12      167.57     29.22 o 
 -12   1   9       43.83       44.00     13.13 o 
 -11   1   9        4.87        0.80     16.72 o 
 -10   1   9       38.54       40.30     11.49 o 
  -9   1   9       90.99       77.76     11.91 o 
  -8   1   9        7.94        3.94      8.77 o 
  -7   1   9        0.34       -5.85      7.48 o 
  -6   1   9      447.54      468.55     20.17 o 
  -5   1   9      384.09      382.30     12.22 o 
  -4   1   9      113.67      109.62      9.55 o 
  -3   1   9       84.39       87.46     10.10 o 
  -2   1   9     2845.42     2690.71     39.69 o 
  -1   1   9      232.41      266.21      9.56 o 
   0   1   9     1002.59     1018.11     19.51 o 
   1   1   9       47.57       43.33      5.71 o 
   2   1   9      372.03      344.09     11.44 o 
   3   1   9      231.86      246.53     10.66 o 
   4   1   9      563.41      560.03     15.59 o 
   5   1   9       66.60       59.64      7.22 o 
   6   1   9      789.31      858.36     25.44 o 
   7   1   9       13.02       10.20      8.03 o 
   8   1   9      161.06      174.10     15.14 o 
   9   1   9       72.93       60.51     14.21 o 
  10   1   9      242.19      329.72     24.78 o 
  11   1   9       39.40       68.64     26.11 o 
 -12   2   9       15.38       22.07     15.78 o 
 -11   2   9        0.33       -4.94     10.77 o 
 -10   2   9        1.60        9.99     10.85 o 
  -9   2   9      207.30      184.09     15.20 o 
  -8   2   9        1.41        1.11      8.20 o 
  -7   2   9      197.33      202.75     27.58 o 
  -6   2   9       84.52       71.72      7.72 o 
  -5   2   9     1417.06     1358.10     81.34 o 
  -4   2   9      165.03      144.34      8.60 o 
  -3   2   9      229.36      227.47      9.81 o 
  -2   2   9       65.97       78.24      9.21 o 
  -1   2   9       12.63        7.49      3.66 o 
   0   2   9       79.88       96.66      5.70 o 
   1   2   9      398.85      347.81     11.23 o 
   2   2   9     1315.43     1365.13     25.11 o 
   3   2   9      271.06      295.14     11.35 o 
   4   2   9       92.34      118.64     18.20 o 
   5   2   9       20.42       17.71      8.13 o 
   6   2   9      131.61      141.22     12.50 o 
   7   2   9      306.70      284.43     19.46 o 
   8   2   9       34.41       23.97     10.00 o 
   9   2   9      463.26      431.17     22.06 o 
  10   2   9        6.02       35.70     13.70 o 
 -11   3   9       19.77       22.38     14.16 o 
 -10   3   9        0.82       -0.56     12.24 o 
  -9   3   9        8.66       15.29     11.41 o 
  -8   3   9      159.12      175.91     21.41 o 
  -7   3   9       11.74       14.58      6.77 o 
  -6   3   9     1959.16     1909.14     81.80 o 
  -5   3   9        9.55       17.53      6.12 o 
  -4   3   9      318.45      313.22     17.35 o 
  -3   3   9      306.47      303.05     11.73 o 
  -2   3   9      385.05      378.03     12.32 o 
  -1   3   9      119.38      122.42      7.87 o 
   0   3   9      481.66      451.13     12.77 o 
   1   3   9      112.94      122.51      9.55 o 
   2   3   9     1301.45     1242.52     28.85 o 
   3   3   9        5.00       -0.16      5.83 o 
   4   3   9     1178.21     1106.83     29.13 o 
   5   3   9      294.44      296.79     16.45 o 
   6   3   9     1102.75     1057.57     30.44 o 
   7   3   9      106.42       95.58     12.34 o 
   8   3   9      141.51      133.80     14.22 o 
   9   3   9       42.41       29.79     11.88 o 
  10   3   9      223.45      204.90     18.37 o 
 -10   4   9       94.31       81.62     18.05 o 
  -9   4   9      136.45      141.39     19.09 o 
  -8   4   9        0.34        2.25      8.36 o 
  -7   4   9      120.14      114.79     11.45 o 
  -6   4   9      106.11      120.17     14.74 o 
  -5   4   9       92.29       94.12     19.70 o 
  -4   4   9        7.19        1.24      5.78 o 
  -3   4   9       21.59       15.09      5.91 o 
  -2   4   9        1.01        1.69      5.05 o 
  -1   4   9      124.51      129.24     12.90 o 
   0   4   9       93.89      109.18      9.91 o 
   1   4   9      996.88      915.53     31.25 o 
   2   4   9        2.69        2.29      7.80 o 
   3   4   9       24.16       33.41     10.54 o 
   4   4   9        3.51        7.11     11.81 o 
   5   4   9       18.32       14.51     23.30 o 
   6   4   9       38.46       24.08     13.60 o 
   7   4   9      744.96      622.72     44.00 o 
   8   4   9        4.34      -10.85     11.93 o 
   9   4   9      164.07      109.30     19.14 o 
  -9   5   9       15.19        8.04      9.68 o 
  -8   5   9      156.40      159.41     26.63 o 
  -7   5   9        1.31       -2.88      8.29 o 
  -6   5   9       94.72      117.94     14.20 o 
  -5   5   9       52.00       31.65      7.95 o 
  -4   5   9        8.04        1.94      6.52 o 
  -3   5   9      326.91      327.15     14.41 o 
  -2   5   9      453.36      472.05     15.97 o 
  -1   5   9      188.54      174.40     20.15 o 
   0   5   9      674.30      673.55     28.48 o 
   1   5   9       66.82       53.73     11.92 o 
   2   5   9      151.07      135.59     18.68 o 
   3   5   9      183.28      195.65     18.61 o 
   4   5   9      200.82      188.17     18.38 o 
   5   5   9        1.10        0.55     11.73 o 
   6   5   9      136.03      118.66     37.10 o 
   7   5   9        0.40      -13.02     11.88 o 
   8   5   9      104.72       99.68     18.52 o 
  -7   6   9       18.87        2.23     10.08 o 
  -6   6   9       38.64       36.63     10.92 o 
  -5   6   9      174.73      197.48     33.85 o 
  -4   6   9       25.42       17.27      8.18 o 
  -3   6   9      561.77      561.44     22.17 o 
  -2   6   9        0.89       -2.99     10.27 o 
  -1   6   9       51.70       61.41     13.69 o 
   0   6   9       50.59       44.58     13.15 o 
   1   6   9      421.81      411.95     26.45 o 
   2   6   9      170.72      172.99     31.48 o 
   3   6   9      407.72      393.25     26.20 o 
   4   6   9      151.90      142.13     19.14 o 
   5   6   9      351.59      322.32     25.72 o 
   6   6   9       13.94        7.63     13.17 o 
  -4   7   9       71.73       77.35     15.98 o 
  -3   7   9       24.90       10.20     16.99 o 
  -2   7   9      295.76      295.82     24.12 o 
  -1   7   9        0.89       -2.37     11.72 o 
   0   7   9      136.11      154.15     23.34 o 
   1   7   9        8.27       18.22     13.39 o 
   2   7   9       25.57        4.41     12.46 o 
   3   7   9        0.25        0.01     13.12 o 
 -12   0  10       39.71       35.66     23.91 o 
 -10   0  10      270.16      310.04     31.75 o 
  -8   0  10       81.48       64.06     12.66 o 
  -6   0  10       20.34       -3.60     13.39 o 
  -4   0  10      372.40      452.81     30.74 o 
  -2   0  10     3296.18     3519.13    147.26 o 
   0   0  10      115.59       88.34     18.16 o 
   2   0  10     1009.43      974.79     29.62 o 
   4   0  10      373.93      380.31     47.48 o 
   6   0  10      467.03      441.33     24.28 o 
   8   0  10      132.65      136.46     23.53 o 
  10   0  10      178.28      174.71     27.99 o 
 -12   1  10        0.10       10.80     12.32 o 
 -11   1  10       69.75       59.39     12.94 o 
 -10   1  10       31.46       12.74     10.76 o 
  -9   1  10       62.86       49.93     17.30 o 
  -8   1  10       47.85       42.39     15.84 o 
  -7   1  10       26.46       28.24      9.58 o 
  -6   1  10       47.57       46.99      8.94 o 
  -5   1  10       66.63       70.23      9.51 o 
  -4   1  10      189.79      213.19      9.78 o 
  -3   1  10      566.60      573.26     20.74 o 
  -2   1  10       29.96       36.82      9.74 o 
  -1   1  10      962.43      864.61     17.97 o 
   0   1  10      105.70      114.28      7.56 o 
   1   1  10      802.35      769.78     17.66 o 
   2   1  10      118.08      129.98      8.70 o 
   3   1  10      373.17      426.25     13.97 o 
   4   1  10        6.18        1.76      5.41 o 
   5   1  10      210.02      228.33     11.65 o 
   6   1  10       54.41       52.67      9.95 o 
   7   1  10        5.47        2.11      8.09 o 
   8   1  10      203.16      142.28     17.77 o 
   9   1  10      224.83      243.05     32.46 o 
  10   1  10       14.25       20.89     14.14 o 
 -11   2  10       10.32       19.03     11.88 o 
 -10   2  10      104.91       95.95     13.87 o 
  -9   2  10        1.37        4.50      9.43 o 
  -8   2  10       95.05      101.29     12.29 o 
  -7   2  10       50.25       63.07     10.90 o 
  -6   2  10        4.07       -1.06      7.56 o 
  -5   2  10      113.68      126.65      8.86 o 
  -4   2  10      231.08      232.02     14.59 o 
  -3   2  10        1.62        5.40      5.02 o 
  -2   2  10       76.18       82.20      7.23 o 
  -1   2  10        1.27       -4.86      4.22 o 
   0   2  10       26.28       23.91      5.28 o 
   1   2  10        5.55       10.00      5.04 o 
   2   2  10      663.24      682.98     17.07 o 
   3   2  10       51.34       57.38      7.69 o 
   4   2  10      925.71      907.51     36.14 o 
   5   2  10       13.81       11.44      8.44 o 
   6   2  10      718.72      693.96     24.40 o 
   7   2  10       32.64       38.17     16.91 o 
   8   2  10      384.63      370.31     20.16 o 
   9   2  10        8.14       23.96     13.15 o 
  10   2  10       47.25       49.12     15.68 o 
 -11   3  10       41.44       52.08     17.89 o 
 -10   3  10       32.66       43.70     16.39 o 
  -9   3  10       86.28       60.28     15.26 o 
  -8   3  10        0.22        4.07      8.88 o 
  -7   3  10      786.37      884.02     33.53 o 
  -6   3  10       87.63       79.28      8.79 o 
  -5   3  10     1011.84     1147.51     34.71 o 
  -4   3  10      411.12      449.66     14.79 o 
  -3   3  10      139.02      149.88     10.18 o 
  -2   3  10       18.00       26.72      5.64 o 
  -1   3  10      446.91      463.68     16.44 o 
   0   3  10      177.12      205.06     12.52 o 
   1   3  10      204.66      193.22     15.19 o 
   2   3  10       75.70       54.42      8.56 o 
   3   3  10      687.17      679.63     22.30 o 
   4   3  10       45.73       55.81      9.73 o 
   5   3  10     1487.73     1329.53     34.58 o 
   6   3  10       59.20       77.27     20.25 o 
   7   3  10       88.90       88.46     21.43 o 
   8   3  10       32.81       30.33     10.89 o 
   9   3  10       15.62       17.11     11.15 o 
 -10   4  10       86.48       59.52     17.28 o 
  -9   4  10       12.35       -8.04     13.25 o 
  -8   4  10      146.32      154.13     15.10 o 
  -7   4  10        6.04        4.09      8.06 o 
  -6   4  10       50.82       72.06     10.34 o 
  -5   4  10      107.90      104.90      9.89 o 
  -4   4  10       11.88       11.90      6.36 o 
  -3   4  10       16.06       18.41      6.29 o 
  -2   4  10      238.32      225.37     12.71 o 
  -1   4  10      202.38      238.85     14.79 o 
   0   4  10       23.13       35.03     10.18 o 
   1   4  10        1.55        0.71      8.24 o 
   2   4  10      579.32      569.02     25.81 o 
   3   4  10        3.23       11.00      9.45 o 
   4   4  10       54.44       49.63     12.87 o 
   5   4  10        1.19       12.59     11.79 o 
   6   4  10      210.74      241.63     21.81 o 
   7   4  10       12.93        5.43     13.48 o 
   8   4  10      113.07      100.22     18.24 o 
  -9   5  10       57.35       42.67     17.15 o 
  -8   5  10       97.36       85.02     13.44 o 
  -7   5  10       38.72       32.24     10.56 o 
  -6   5  10       21.01       16.64      8.13 o 
  -5   5  10      135.85      147.41     11.69 o 
  -4   5  10       87.02       82.43      9.79 o 
  -3   5  10       51.85       48.07      8.34 o 
  -2   5  10        6.22        6.49      6.48 o 
  -1   5  10      662.98      647.67     28.26 o 
   0   5  10      132.72      126.26     21.53 o 
   1   5  10      215.64      199.31     18.28 o 
   2   5  10       15.84        8.12     10.88 o 
   3   5  10      229.44      224.13     30.21 o 
   4   5  10      399.15      404.18     25.88 o 
   5   5  10      211.04      195.52     20.88 o 
   6   5  10       41.62       50.13     24.20 o 
   7   5  10       65.60       32.77     15.30 o 
  -7   6  10        1.47       -7.09     10.02 o 
  -6   6  10       33.28       36.56     11.47 o 
  -5   6  10        0.55       10.64      9.24 o 
  -4   6  10      440.65      467.18     27.16 o 
  -3   6  10        2.83        2.13      8.29 o 
  -2   6  10      185.36      223.12     21.20 o 
  -1   6  10        9.95        1.02     11.53 o 
   0   6  10      233.40      265.74     21.64 o 
   1   6  10        9.92       16.36     13.96 o 
   2   6  10      624.45      584.51     38.08 o 
   3   6  10      140.88      107.51     17.97 o 
   4   6  10      265.96      265.49     23.78 o 
   5   6  10       12.95       13.09     14.05 o 
  -3   7  10       69.46       68.39     23.44 o 
  -2   7  10       34.84       43.39     15.20 o 
  -1   7  10      378.40      419.56     28.47 o 
   0   7  10       58.50       71.84     17.10 o 
   1   7  10       13.62       17.57     14.12 o 
   2   7  10        0.99        5.20     12.74 o 
 -11   0  11       11.74       -9.57     19.90 o 
  -9   0  11       70.01       48.65     19.49 o 
  -7   0  11        1.57        9.48     16.11 o 
  -5   0  11      292.38      221.27     25.78 o 
  -3   0  11     1404.77     1371.14     56.07 o 
  -1   0  11     1885.44     1990.35     46.05 o 
   1   0  11     1072.98     1069.39     31.51 o 
   3   0  11     1301.47     1378.44     38.56 o 
   5   0  11       27.95       35.51     10.49 o 
   9   0  11      152.31      179.14     27.80 o 
 -11   1  11        6.85        3.08     10.47 o 
 -10   1  11       13.52        2.01     10.48 o 
  -9   1  11       44.30       15.17     10.50 o 
  -8   1  11       90.82       80.03     18.38 o 
  -7   1  11       17.91       19.41      9.19 o 
  -6   1  11      263.98      237.18     14.97 o 
  -5   1  11      118.64      107.78     10.94 o 
  -4   1  11      218.22      251.33     14.03 o 
  -3   1  11        9.64       10.83      5.94 o 
  -2   1  11      436.90      405.15     15.01 o 
  -1   1  11       65.14       84.78      7.55 o 
   0   1  11     2448.05     2421.18     44.93 o 
   1   1  11      164.57      175.78      9.85 o 
   2   1  11      255.14      255.32     11.60 o 
   3   1  11      172.37      203.80     11.14 o 
   4   1  11       74.34       70.08     10.53 o 
   5   1  11     1063.10     1065.02     29.28 o 
   6   1  11       14.73        9.23      8.41 o 
   7   1  11       19.84       19.70      9.76 o 
   8   1  11      217.32      254.02     18.12 o 
   9   1  11        2.09       18.93     20.85 o 
  10   1  11      131.17      116.10     30.36 o 
 -11   2  11        6.96       22.14     12.67 o 
 -10   2  11        1.53       10.80     18.98 o 
  -9   2  11      124.13       99.67     13.49 o 
  -8   2  11        0.30       -3.55      8.92 o 
  -7   2  11        0.62       -8.69      9.86 o 
  -6   2  11      187.25      153.56     13.17 o 
  -5   2  11     1217.38     1207.71     46.34 o 
  -4   2  11       36.19       39.00      6.78 o 
  -3   2  11       98.47      104.84     10.50 o 
  -2   2  11        0.00        4.29      5.10 o 
  -1   2  11      127.35      130.35     11.12 o 
   0   2  11        8.68        8.25      5.34 o 
   1   2  11      105.95      125.81      8.87 o 
   2   2  11       16.64       20.33      6.23 o 
   3   2  11     1328.28     1243.34     31.05 o 
   4   2  11        7.68        4.96      8.47 o 
   5   2  11      260.89      282.66     19.15 o 
   6   2  11      115.94      108.24     12.70 o 
   7   2  11      162.94      176.80     15.21 o 
   8   2  11        8.26       12.36      9.74 o 
   9   2  11       89.81       97.35     17.27 o 
 -10   3  11        0.28       10.21     11.33 o 
  -9   3  11        1.39        8.09     10.24 o 
  -8   3  11      233.39      290.25     18.55 o 
  -7   3  11       16.69       21.89      9.99 o 
  -6   3  11      839.98      843.48     66.97 o 
  -5   3  11       16.88       15.15      7.10 o 
  -4   3  11      363.99      355.52     26.27 o 
  -3   3  11       99.68      115.94     11.56 o 
  -2   3  11       29.25       26.58      6.54 o 
  -1   3  11       27.39       35.18      6.60 o 
   0   3  11       49.17       46.75      8.42 o 
   1   3  11       18.96       21.93      6.05 o 
   2   3  11      151.38      169.51     12.29 o 
   3   3  11       40.57       42.49      9.15 o 
   4   3  11      642.12      684.74     29.49 o 
   5   3  11       99.13       90.51     12.10 o 
   6   3  11      572.06      552.96     23.50 o 
   7   3  11        4.59       -4.86      9.60 o 
   8   3  11       48.52       34.98     12.39 o 
   9   3  11        3.62       18.52     12.09 o 
  -9   4  11       38.25       21.33     14.89 o 
  -8   4  11        6.49       10.19     10.52 o 
  -7   4  11      115.75      140.80     16.82 o 
  -6   4  11       64.53       65.43      9.19 o 
  -5   4  11        0.78        7.91      6.70 o 
  -4   4  11       37.11       33.91      7.55 o 
  -3   4  11      210.22      226.91     12.19 o 
  -2   4  11       14.21       10.49      6.49 o 
  -1   4  11      360.64      390.14     17.75 o 
   0   4  11      261.31      231.67     31.86 o 
   1   4  11      389.03      401.15     23.17 o 
   2   4  11       31.79       26.55     12.41 o 
   3   4  11      480.65      491.03     26.53 o 
   4   4  11        4.46       10.57     11.53 o 
   5   4  11       91.53       75.97     15.15 o 
   6   4  11       10.00       14.38      9.72 o 
   7   4  11      296.11      293.54     19.79 o 
   8   4  11       14.20       20.28     15.90 o 
  -8   5  11       40.37       57.39     16.52 o 
  -7   5  11       41.06       34.67     11.05 o 
  -6   5  11      120.34      118.31     11.71 o 
  -5   5  11       26.96       16.06      8.16 o 
  -4   5  11      126.40      144.27     11.57 o 
  -3   5  11        1.75       -3.85      6.63 o 
  -2   5  11      172.17      201.06     18.22 o 
  -1   5  11        8.44       -6.25      9.53 o 
   0   5  11      692.26      694.38     30.48 o 
   1   5  11      115.26      103.29     15.31 o 
   2   5  11       83.64       67.41     14.37 o 
   3   5  11      489.48      463.76     27.28 o 
   4   5  11       32.39       18.57     13.01 o 
   5   5  11       82.02       61.57     16.17 o 
   6   5  11      151.13      113.39     19.02 o 
  -6   6  11        3.34      -13.78      9.18 o 
  -5   6  11      106.13      125.07     14.53 o 
  -4   6  11        2.53       -3.15      8.67 o 
  -3   6  11      192.53      170.06     19.29 o 
  -2   6  11        4.96        4.03     12.58 o 
  -1   6  11       73.25       80.85     28.46 o 
   0   6  11        0.10        9.12     11.79 o 
   1   6  11      283.09      267.46     22.83 o 
   2   6  11        0.33       16.28     12.97 o 
   3   6  11      167.90      142.90     19.98 o 
   4   6  11       11.47       -4.50     13.65 o 
 -10   0  12       11.62        8.09     19.55 o 
  -8   0  12      224.58      142.15     24.45 o 
  -6   0  12        3.40       -0.06     12.57 o 
  -4   0  12      852.38      794.28     42.99 o 
  -2   0  12      817.94      829.31     41.51 o 
   0   0  12      222.27      233.23     15.84 o 
   2   0  12     1112.14     1188.32     35.37 o 
   4   0  12       66.21       58.43     13.55 o 
   6   0  12      345.81      345.61     21.62 o 
   8   0  12      372.46      353.88     35.98 o 
 -11   1  12       96.86      103.01     34.18 o 
 -10   1  12        8.99       11.77     13.60 o 
  -9   1  12       49.83       47.57     14.23 o 
  -8   1  12       10.53        9.97      9.75 o 
  -7   1  12      199.19      206.65     14.86 o 
  -6   1  12        0.77        3.29      8.46 o 
  -5   1  12       11.04       17.15     11.04 o 
  -4   1  12       48.46       75.10     15.67 o 
  -3   1  12       61.24       42.12     11.59 o 
  -2   1  12        3.35        1.40      6.61 o 
  -1   1  12      756.78      793.87     22.19 o 
   0   1  12       13.95       24.44      6.51 o 
   1   1  12      426.70      449.96     14.93 o 
   2   1  12      105.96       99.86      9.21 o 
   3   1  12        2.14        6.61      6.19 o 
   4   1  12      115.23      100.18     10.52 o 
   5   1  12      619.94      622.56     22.86 o 
   6   1  12       73.02       75.97     11.78 o 
   7   1  12      343.16      385.59     24.97 o 
   8   1  12       56.91       72.58     16.27 o 
   9   1  12      227.15      242.70     35.66 o 
 -10   2  12       42.97       30.38     12.21 o 
  -9   2  12        4.34       10.35     10.23 o 
  -8   2  12       84.82       97.26     18.65 o 
  -7   2  12       67.85       56.18     11.02 o 
  -6   2  12       71.32       81.42     11.49 o 
  -5   2  12       23.99       31.31     11.99 o 
  -4   2  12      343.32      353.18     17.02 o 
  -3   2  12       38.60       36.88      7.14 o 
  -2   2  12      164.80      167.68     14.17 o 
  -1   2  12        5.15       -8.59      7.80 o 
   0   2  12      337.59      341.27     15.21 o 
   1   2  12        3.23       10.15      6.01 o 
   2   2  12      478.79      487.02     15.89 o 
   3   2  12        1.60       -2.55      7.67 o 
   4   2  12     1414.61     1445.25     35.88 o 
   5   2  12      205.23      194.77     15.09 o 
   6   2  12      100.87      102.52     13.19 o 
   7   2  12       14.19        8.37      9.86 o 
   8   2  12      137.34      155.93     15.84 o 
   9   2  12        0.71        3.75     13.45 o 
 -10   3  12       10.56       19.74     12.23 o 
  -9   3  12       23.62       25.00     11.59 o 
  -8   3  12       16.09        3.91     10.27 o 
  -7   3  12      223.06      221.23     22.65 o 
  -6   3  12        1.93       -4.26      8.99 o 
  -5   3  12      106.92      110.95      9.89 o 
  -4   3  12       24.47       24.34      7.17 o 
  -3   3  12      224.06      264.45     21.28 o 
  -2   3  12        2.30        1.60      6.28 o 
  -1   3  12       65.32       60.12     12.31 o 
   0   3  12      158.77      159.52     12.25 o 
   1   3  12        6.28       13.60      9.69 o 
   2   3  12      170.19      161.37     13.01 o 
   3   3  12      269.63      269.75     16.30 o 
   4   3  12        1.92        2.16      8.15 o 
   5   3  12      976.68      849.84     33.61 o 
   6   3  12       38.31       40.73     10.99 o 
   7   3  12      243.67      241.74     18.43 o 
   8   3  12        6.14        5.27     11.14 o 
  -9   4  12       11.84      -19.48     12.99 o 
  -8   4  12      162.45      143.19     19.19 o 
  -7   4  12       34.29       13.96     17.09 o 
  -6   4  12        0.74        8.65      8.02 o 
  -5   4  12       46.60       46.54      8.94 o 
  -4   4  12      204.70      218.17     13.80 o 
  -3   4  12        9.61        3.63      6.86 o 
  -2   4  12      291.88      286.35     17.62 o 
  -1   4  12        0.50        7.26      7.62 o 
   0   4  12       38.97       49.23     12.18 o 
   1   4  12       59.89       54.10     16.88 o 
   2   4  12      373.08      360.92     41.66 o 
   3   4  12        8.65        6.80     19.58 o 
   4   4  12      331.23      315.20     23.59 o 
   5   4  12       26.42       21.24     10.24 o 
   6   4  12      238.23      211.73     26.31 o 
   7   4  12        2.18        9.73     11.04 o 
  -7   5  12       68.18       66.56     13.90 o 
  -6   5  12       63.00       55.49     10.41 o 
  -5   5  12      182.80      159.43     16.89 o 
  -4   5  12        0.07       -0.59      7.48 o 
  -3   5  12       19.98       19.31      9.71 o 
  -2   5  12        7.56       13.27     12.94 o 
  -1   5  12      295.35      328.57     40.54 o 
   0   5  12      173.77      156.86     18.36 o 
   1   5  12       25.31       38.82     13.39 o 
   2   5  12      254.62      237.92     21.43 o 
   3   5  12       36.63       43.96     16.08 o 
   4   5  12       25.79       34.14     14.63 o 
   5   5  12      133.34      100.57     25.18 o 
   6   5  12       24.65       21.96     15.91 o 
  -5   6  12        7.99        8.88      9.38 o 
  -4   6  12      188.64      196.95     20.86 o 
  -3   6  12        2.36       -8.32     11.53 o 
  -2   6  12      139.21      159.99     19.92 o 
  -1   6  12        0.17       -7.26     11.89 o 
   0   6  12      214.63      229.89     21.92 o 
   1   6  12       13.59        9.57     13.42 o 
   2   6  12       55.90       74.21     17.10 o 
   3   6  12        1.90       -1.57     17.53 o 
  -9   0  13       46.16       27.32     20.78 o 
  -7   0  13      141.60      105.16     23.38 o 
  -5   0  13      109.12      146.66     23.41 o 
  -3   0  13      249.92      241.43     26.98 o 
  -1   0  13      263.44      278.61     27.42 o 
   1   0  13      639.75      646.33     25.66 o 
   3   0  13       36.73       35.91     11.44 o 
   5   0  13      199.74      166.71     32.46 o 
   7   0  13      243.05      241.71     31.21 o 
   9   0  13       38.22       55.75     23.63 o 
 -10   1  13       46.31       62.23     13.49 o 
  -9   1  13        0.17        0.13     10.05 o 
  -8   1  13       36.52       27.34     11.12 o 
  -7   1  13        4.09        7.97      9.39 o 
  -6   1  13       78.52       62.89     14.47 o 
  -5   1  13       10.80       22.57     12.19 o 
  -4   1  13      118.59      128.12     34.98 o 
  -3   1  13       44.71       27.58     11.47 o 
  -2   1  13       49.84       58.10     12.11 o 
  -1   1  13        6.64        5.67     10.03 o 
   0   1  13     1046.71     1088.34     28.20 o 
   1   1  13       94.86       87.68      9.11 o 
   2   1  13      231.84      261.87     14.09 o 
   3   1  13      101.99      117.14     12.07 o 
   4   1  13      276.91      268.22     16.31 o 
   5   1  13       54.84       69.10     11.34 o 
   6   1  13      147.14      153.97     15.10 o 
   7   1  13        2.97        1.03     10.09 o 
   8   1  13      143.61      129.81     20.33 o 
 -10   2  13        5.96       12.41     11.98 o 
  -9   2  13       31.25       29.51     11.68 o 
  -8   2  13       13.45       -6.61      9.44 o 
  -7   2  13       44.33       58.40     11.22 o 
  -6   2  13       25.72       22.73     10.06 o 
  -5   2  13      235.64      219.61     15.18 o 
  -4   2  13        0.07       -2.08      8.17 o 
  -3   2  13      228.04      213.83     17.84 o 
  -2   2  13       27.22       39.21      9.44 o 
  -1   2  13      213.72      202.59     14.77 o 
   0   2  13       50.90       86.13     10.41 o 
   1   2  13      209.32      221.33     14.25 o 
   2   2  13       58.58       61.59      8.37 o 
   3   2  13     1668.32     1655.24     39.14 o 
   4   2  13       39.38       47.65     10.74 o 
   5   2  13       60.81       58.34     11.63 o 
   6   2  13       17.40       12.77     10.40 o 
   7   2  13       23.13       33.10     11.68 o 
   8   2  13        0.33       -0.15     11.08 o 
  -9   3  13        9.17        5.55     11.39 o 
  -8   3  13        4.01       19.64     12.82 o 
  -7   3  13       59.84       58.89     12.14 o 
  -6   3  13       35.07       33.48     10.50 o 
  -5   3  13        3.77       15.02     12.13 o 
  -4   3  13      254.58      258.36     13.23 o 
  -3   3  13       94.63       96.92     16.78 o 
  -2   3  13        0.91        2.00      7.71 o 
  -1   3  13       97.79       90.76     11.18 o 
   0   3  13        9.60       19.21      8.31 o 
   1   3  13       33.68       15.71     12.07 o 
   2   3  13       82.11       91.36     14.97 o 
   3   3  13       65.08       62.84     11.11 o 
   4   3  13      437.51      475.90     22.07 o 
   5   3  13       20.11       25.95     13.00 o 
   6   3  13      261.44      278.54     19.27 o 
   7   3  13        7.39       -2.84     10.48 o 
  -8   4  13       69.64       58.50     13.36 o 
  -7   4  13       54.59       57.21     12.77 o 
  -6   4  13        0.98        6.41     10.57 o 
  -5   4  13       39.63       44.24      9.29 o 
  -4   4  13        9.36       16.18      8.30 o 
  -3   4  13      484.34      510.56     20.97 o 
  -2   4  13      105.51      120.88     12.79 o 
  -1   4  13       59.85       53.12     12.75 o 
   0   4  13       14.47        6.99     10.75 o 
   1   4  13      509.23      475.73     32.41 o 
   2   4  13       39.53       39.62     13.12 o 
   3   4  13      234.19      213.99     20.84 o 
   4   4  13        9.05        0.68     12.34 o 
   5   4  13       37.68       38.02     19.21 o 
   6   4  13        1.94       20.35     11.26 o 
  -6   5  13      181.15      211.64     24.25 o 
  -5   5  13       35.78       22.39      9.50 o 
  -4   5  13       42.17       40.53     11.60 o 
  -3   5  13        4.98        7.08     11.12 o 
  -2   5  13      162.84      175.37     19.11 o 
  -1   5  13        3.82       -1.16     11.79 o 
   0   5  13      328.64      298.05     23.41 o 
   1   5  13        0.66        1.01     12.41 o 
   2   5  13       31.45       35.23     12.93 o 
   3   5  13       37.67       33.50     14.62 o 
   4   5  13       71.71       87.64     17.74 o 
   5   5  13       11.92       -1.38     14.35 o 
  -3   6  13      121.99      168.87     21.10 o 
  -2   6  13        1.47       -0.60     12.79 o 
  -1   6  13       29.68       29.62     14.76 o 
   0   6  13        2.45      -11.42     12.82 o 
   1   6  13       15.87       -7.26     12.95 o 
 -10   0  14       18.40       21.80     23.06 o 
  -8   0  14      141.03       85.00     24.42 o 
  -6   0  14       70.23       41.22     18.29 o 
  -4   0  14       18.65        6.29     15.67 o 
  -2   0  14      463.81      500.83     35.28 o 
   0   0  14      170.05      170.35     22.59 o 
   2   0  14       27.41       24.55     11.37 o 
   4   0  14        6.44       16.54     22.96 o 
   6   0  14      559.20      520.25     41.95 o 
   8   0  14       22.09       13.74     21.10 o 
 -10   1  14        2.48        9.48     15.05 o 
  -9   1  14       25.87       50.76     16.27 o 
  -8   1  14        4.12       22.19     19.47 o 
  -7   1  14      269.20      261.14     32.88 o 
  -6   1  14       23.44       36.48     13.66 o 
  -5   1  14       43.87       51.34     34.32 o 
  -4   1  14       94.30       81.27     14.93 o 
  -3   1  14      143.33      182.31     17.81 o 
  -2   1  14       37.07       53.91     12.28 o 
  -1   1  14      241.59      259.67     15.15 o 
   0   1  14        0.14       11.94      8.34 o 
   1   1  14      652.12      670.27     22.79 o 
   2   1  14        0.61        8.31      7.07 o 
   3   1  14      134.42      172.00     12.03 o 
   4   1  14        0.38       -4.08     12.20 o 
   5   1  14      475.82      441.61     26.52 o 
   6   1  14        2.28       -5.69      9.31 o 
   7   1  14       92.48       82.87     17.01 o 
   8   1  14       23.98       15.79     17.37 o 
  -9   2  14        9.02        1.58     10.87 o 
  -8   2  14       77.34       59.33     12.50 o 
  -7   2  14       21.00        9.59     12.81 o 
  -6   2  14      151.67      150.10     14.44 o 
  -5   2  14        0.01       -1.19      8.64 o 
  -4   2  14       68.57      102.78     12.86 o 
  -3   2  14        3.70       12.77     13.85 o 
  -2   2  14      441.18      458.27     19.29 o 
  -1   2  14        2.38       10.65      7.62 o 
   0   2  14       63.85       82.19     13.21 o 
   1   2  14       15.95       28.98     12.74 o 
   2   2  14      219.17      238.97     20.37 o 
   3   2  14        0.39       -6.01      8.66 o 
   4   2  14      118.12      139.39     14.72 o 
   5   2  14        0.34       -0.20      9.73 o 
   6   2  14        4.76       12.87     10.16 o 
   7   2  14        5.55        4.60     13.40 o 
  -8   3  14        0.87       20.01     11.72 o 
  -7   3  14        0.45       -3.79     16.37 o 
  -6   3  14       34.07       29.46     13.41 o 
  -5   3  14       88.97       92.45     12.33 o 
  -4   3  14       46.47       48.29     14.17 o 
  -3   3  14      150.23      163.61     13.61 o 
  -2   3  14       12.50        8.47      8.34 o 
  -1   3  14       63.82       73.04     12.13 o 
   0   3  14        2.01       -2.71     16.03 o 
   1   3  14      243.80      307.87     22.62 o 
   2   3  14       65.65       54.20     13.96 o 
   3   3  14       37.72       61.49     15.37 o 
   4   3  14        6.21        8.79      9.70 o 
   5   3  14      317.22      323.03     20.92 o 
   6   3  14        1.34        6.87     10.91 o 
   7   3  14       85.95       93.51     15.75 o 
  -7   4  14        8.98        4.76     10.92 o 
  -6   4  14       21.73       31.94     11.70 o 
  -5   4  14        4.18       15.26     10.60 o 
  -4   4  14      145.36      125.97     31.58 o 
  -3   4  14        3.66        9.04      9.96 o 
  -2   4  14      286.10      287.77     26.47 o 
  -1   4  14        3.91        0.25     11.30 o 
   0   4  14      174.18      181.83     47.05 o 
   1   4  14       19.44       19.23     15.04 o 
   2   4  14      168.24      155.32     19.53 o 
   3   4  14       16.21       13.03     13.34 o 
   4   4  14      122.39       95.59     18.76 o 
   5   4  14       17.77       22.11     13.48 o 
  -5   5  14       81.22      110.37     39.71 o 
  -4   5  14        0.07        5.08     10.65 o 
  -3   5  14       53.09       72.29     15.48 o 
  -2   5  14        7.16       -2.87     12.06 o 
  -1   5  14      171.12      207.67     21.61 o 
   0   5  14        0.34        4.04     12.31 o 
   1   5  14       35.85       47.56     15.91 o 
   2   5  14        0.33       -4.49     12.75 o 
   3   5  14       29.48       22.12     14.98 o 
  -9   0  15      111.47       58.15     23.82 o 
  -7   0  15       32.79       31.15     19.68 o 
  -5   0  15        2.07       31.40     17.66 o 
  -3   0  15       82.64       99.25     21.54 o 
  -1   0  15        7.78       10.52     14.63 o 
   1   0  15       48.86       48.66     13.58 o 
   3   0  15       56.58       70.97     15.15 o 
   5   0  15      223.97      231.57     31.30 o 
   7   0  15       88.99       98.59     25.97 o 
  -9   1  15        7.02        0.08     14.15 o 
  -8   1  15       51.46       68.43     24.80 o 
  -7   1  15        0.28       11.33     13.03 o 
  -6   1  15      154.45      151.96     48.33 o 
  -5   1  15       55.10       38.28     13.38 o 
  -4   1  15       73.64       83.52     14.90 o 
  -3   1  15        0.00        8.27     10.98 o 
  -2   1  15       29.37       32.09     12.26 o 
  -1   1  15        1.80       14.25     10.28 o 
   0   1  15      379.42      395.46     18.98 o 
   1   1  15       98.04      121.87     12.95 o 
   2   1  15      521.77      576.80     47.44 o 
   3   1  15      281.04      261.32     17.25 o 
   4   1  15      331.82      356.79     24.27 o 
   5   1  15       49.79       67.54     12.91 o 
   6   1  15      119.28      122.00     15.26 o 
   7   1  15        4.36       39.11     15.72 o 
  -8   2  15        0.49       20.85     13.70 o 
  -7   2  15        1.79        4.28     10.30 o 
  -6   2  15        0.79       -8.78      9.33 o 
  -5   2  15      101.22       96.81     17.10 o 
  -4   2  15       16.57       13.17     11.04 o 
  -3   2  15      190.86      215.42     43.13 o 
  -2   2  15        9.93       21.30     11.13 o 
  -1   2  15       89.60       86.12     11.67 o 
   0   2  15        3.71       -0.59      8.77 o 
   1   2  15       60.20       52.51     10.72 o 
   2   2  15       14.60       29.80     17.04 o 
   3   2  15      708.55      682.04     31.94 o 
   4   2  15        0.10       -6.64      9.36 o 
   5   2  15      112.51      134.73     15.88 o 
   6   2  15        1.99        5.28     10.78 o 
  -7   3  15       46.43       41.96     12.42 o 
  -6   3  15       26.02       35.10     13.58 o 
  -5   3  15        8.97       11.94     14.39 o 
  -4   3  15      180.14      179.13     18.37 o 
  -3   3  15        2.13        8.27     11.83 o 
  -2   3  15       77.53       86.64     12.03 o 
  -1   3  15       80.68       78.92     12.07 o 
   0   3  15      157.27      179.91     21.53 o 
   1   3  15        6.96        4.44     11.94 o 
   2   3  15      129.79      131.76     34.65 o 
   3   3  15        5.00       17.78     14.00 o 
   4   3  15       53.77       52.94     18.38 o 
   5   3  15        5.08        1.05     11.03 o 
  -6   4  15        3.72       13.32     11.89 o 
  -5   4  15       16.26       25.39     20.77 o 
  -4   4  15       13.49       27.32     15.04 o 
  -3   4  15      107.53      101.30     21.12 o 
  -2   4  15      238.68      184.27     23.86 o 
  -1   4  15       66.82       54.35     15.18 o 
   0   4  15        4.49        3.18     11.90 o 
   1   4  15      136.81      180.24     30.07 o 
   2   4  15        5.33        4.05     12.92 o 
   3   4  15       62.41       58.07     33.39 o 
   4   4  15       28.30        7.70     22.43 o 
  -3   5  15        0.44        1.79     15.64 o 
  -2   5  15       75.04       58.92     18.64 o 
  -1   5  15        5.38        3.23     15.13 o 
   0   5  15       78.15       80.08     17.85 o 
   1   5  15       25.08       25.16     14.33 o 
  -8   0  16       52.75       77.74     24.67 o 
  -6   0  16        5.13       22.52     18.89 o 
  -4   0  16        7.58       16.43     16.93 o 
  -2   0  16      208.79      208.95     27.80 o 
   0   0  16        2.82       15.57     15.10 o 
   2   0  16       95.19      111.63     33.33 o 
   4   0  16      207.74      202.31     20.25 o 
   6   0  16      163.24      196.41     30.77 o 
  -8   1  16       12.46       18.68     14.93 o 
  -7   1  16      102.85       92.64     18.08 o 
  -6   1  16        4.55       -0.87     16.11 o 
  -5   1  16      102.35      106.78     17.43 o 
  -4   1  16        8.98       17.33     12.46 o 
  -3   1  16       23.04       14.57     15.84 o 
  -2   1  16        5.89       12.12     11.15 o 
  -1   1  16      136.72      139.84     17.24 o 
   0   1  16       85.74       88.83     16.13 o 
   1   1  16      311.93      336.59     18.66 o 
   2   1  16      211.10      234.88     16.55 o 
   3   1  16       23.56       23.05     10.77 o 
   4   1  16       81.10       64.98     12.82 o 
   5   1  16       85.88      109.33     14.55 o 
   6   1  16        1.85       21.14     13.59 o 
  -7   2  16        0.26        0.90     13.60 o 
  -6   2  16       96.28       87.49     18.15 o 
  -5   2  16        4.14        9.03     13.40 o 
  -4   2  16        7.66       13.09     12.93 o 
  -3   2  16       10.26       28.93     13.29 o 
  -2   2  16      144.08      161.96     18.09 o 
  -1   2  16       31.68       44.13     13.62 o 
   0   2  16       37.33       31.23     10.67 o 
   1   2  16        3.80        1.20     12.42 o 
   2   2  16      220.30      228.88     22.27 o 
   3   2  16        0.00        5.48     13.96 o 
   4   2  16       79.36       86.35     18.18 o 
   5   2  16        1.52       -0.41     11.21 o 
  -6   3  16        0.72        6.34     11.77 o 
  -5   3  16       77.84       68.75     12.93 o 
  -4   3  16       12.25       12.60     13.24 o 
  -3   3  16       77.04       83.80     16.50 o 
  -2   3  16        3.10        3.53     11.49 o 
  -1   3  16      272.40      239.91     21.95 o 
   0   3  16       51.90       62.69     16.01 o 
   1   3  16      218.67      216.10     21.67 o 
   2   3  16        0.21       -1.64     13.77 o 
   3   3  16        2.77      -12.08     16.82 o 
   4   3  16       36.65       35.27     16.64 o 
  -4   4  16       24.22       40.51     17.53 o 
  -3   4  16       66.29       53.51     26.03 o 
  -2   4  16      146.42      127.00     19.12 o 
  -1   4  16        6.00       12.19     12.91 o 
   0   4  16      140.07      125.42     18.91 o 
   1   4  16        5.56        0.23     13.39 o 
   2   4  16       54.40       16.65     15.32 o 
  -7   0  17        1.90      -12.26     17.91 o 
  -5   0  17       36.72       70.00     23.15 o 
  -3   0  17       70.78       76.32     22.17 o 
  -1   0  17       50.78       52.25     19.62 o 
   1   0  17      117.37      108.03     23.75 o 
   3   0  17      346.95      314.21     23.56 o 
   5   0  17      127.24      124.71     27.32 o 
  -7   1  17        3.18        5.15     14.71 o 
  -6   1  17       21.76       23.31     19.41 o 
  -5   1  17        1.02       23.39     14.17 o 
  -4   1  17      117.12      120.93     19.36 o 
  -3   1  17        5.18        5.21     13.63 o 
  -2   1  17        2.24        5.43     11.52 o 
  -1   1  17       26.81       25.40     12.97 o 
   0   1  17       31.45       46.33     13.53 o 
   1   1  17      296.70      267.66     22.42 o 
   2   1  17       50.99       47.35     15.19 o 
   3   1  17        9.82       22.40     13.92 o 
   4   1  17      137.64      110.88     14.85 o 
  -6   2  17        0.14       11.53     14.00 o 
  -5   2  17       41.30       43.73     15.99 o 
  -4   2  17       17.30       13.96     13.28 o 
  -3   2  17       63.58       88.42     44.81 o 
  -2   2  17       17.56       17.30     12.88 o 
  -1   2  17      126.05      172.99     32.82 o 
   0   2  17        6.01        8.33     11.65 o 
   1   2  17        3.89       -6.94     12.63 o 
   2   2  17        6.27      -12.84     12.50 o 
   3   2  17      294.08      315.61     26.44 o 
   4   2  17        0.00      -12.56     13.41 o 
  -5   3  17        0.57       23.64     16.45 o 
  -4   3  17      178.95      263.32     36.07 o 
  -3   3  17        6.16       23.47     14.23 o 
  -2   3  17      143.61      154.71     39.50 o 
  -1   3  17       53.46       76.44     24.58 o 
   0   3  17      143.87      167.50     45.44 o 
   1   3  17       10.54       10.00     15.24 o 
   2   3  17        7.99       28.39     25.59 o 
  -4   0  18       28.74       47.07     22.93 o 
  -2   0  18       91.06       71.93     22.17 o 
   0   0  18      285.38      271.28     32.91 o 
   2   0  18      104.29      100.20     26.72 o 
  -5   1  18       44.96       53.57     16.01 o 
  -4   1  18        8.27       18.26     14.57 o 
  -3   1  18        3.14       14.46     13.91 o 
  -2   1  18        0.35        8.08     12.71 o 
  -1   1  18        0.42       11.05     12.35 o 
   0   1  18       81.15       76.39     16.40 o 
   1   1  18       86.38      102.35     18.07 o 
   2   1  18       11.85       11.56     20.53 o 
   3   1  18       69.55       85.17     17.33 o 
  -4   2  18        4.18       23.06     14.66 o 
  -3   2  18        0.75       -3.72     15.34 o 
  -2   2  18      100.95       88.47     17.53 o 
  -1   2  18        3.39       30.24     14.43 o 
   0   2  18       30.81       36.33     22.52 o 
   1   2  18       24.93       29.47     21.51 o 
   2   2  18      163.82      211.06     27.88 o 
  -3   0  19       96.00      121.93     27.77 o 
  -1   0  19      340.32      339.13     37.56 o 
  -2   1  19        0.82       37.27     15.67 o 
  -1   1  19        2.15        1.83     13.02 o 
                                                 
